# Supplementary material for: Comprehensive analysis of cuproptosis-related long noncoding RNA for predicting prognostic and diagnostic value and immune landscape in colorectal adenocarcinoma
Source: Hum Genomics. 2023 Mar 13;17:22. doi: 10.1186/s40246-023-00469-5 (PMC10009981; doi:10.1186/s40246-023-00469-5)
Supplement: Supplementary file 1 — Additional file 1: Table S1. The primer sequences of CRLs [file 40246_2023_469_MOESM1_ESM.xlsx]

## Sheet: Sheet1
Supplementary Table 1. The primer sequences of CRLs.
ID
1	Homo-AC010997.4-87F	ACTCTCTGAGATCTGGGGCAT
2	Homo-AC010997.4-87R	GCTGGTACTCCCCCATCAGA
3	Homo-FALEC-95F	AAGGCAGCAGAACATACAGGA
4	Homo-FALEC-95R	CACTGAGGACACCGACTACT
5	Homo-AC083967.1-73F	TCCATAAAAGTTAACTCCAGAGCA
6	Homo-AC083967.1-73R	TCTTCTGATTGCAAATATTGGATGT
