# Supplementary material for: Comprehensive analysis of cuproptosis-related long noncoding RNA for predicting prognostic and diagnostic value and immune landscape in colorectal adenocarcinoma
Source: Hum Genomics. 2023 Mar 13;17:22. doi: 10.1186/s40246-023-00469-5 (PMC10009981; doi:10.1186/s40246-023-00469-5)
Supplement: Supplementary file 2 — Additional file 2: Table S2. The cuproptosis-related lncRNAs [file 40246_2023_469_MOESM2_ESM.xlsx]

## Sheet: Sheet1
Supplementary Table 2. The cuproptosis-related lncRNAs.
NRG	lncRNA	cor	pvalue	Regulation
PDHB	BMS1P4	-0.308796	6.57387e-12	negative
MTF1	BMS1P4	0.568535	7.53447e-42	postive
GLS	BMS1P4	0.635454	7.33185e-55	postive
NLRP3	BMS1P4	0.32727	2.85989e-13	postive
ATP7A	BMS1P4	0.489606	6.96024e-30	postive
GLS	LINC02244	0.476687	3.30903e-28	postive
ATP7A	LINC02244	0.363085	3.4729e-16	postive
LIPT1	AC104785.1	0.335321	6.81278e-14	postive
GLS	AC104785.1	0.566364	1.78036e-41	postive
ATP7A	AC104785.1	0.513733	3.25549e-33	postive
LIPT1	SYNPR-AS1	0.32001	1.006e-12	postive
LIPT1	AC093157.2	0.320181	9.77069e-13	postive
MTF1	AC093157.2	0.397862	2.16738e-19	postive
GLS	AC093157.2	0.649246	5.89395e-58	postive
ATP7A	AC093157.2	0.50795	2.16301e-32	postive
MTF1	AC008456.1	0.409752	1.41258e-20	postive
GLS	AC008456.1	0.67009	5.96056e-63	postive
ATP7A	AC008456.1	0.508087	2.06887e-32	postive
GLS	AC011700.1	0.409791	1.39978e-20	postive
ATP7A	AC011700.1	0.301219	2.23563e-11	postive
MTF1	ST7-OT4	0.536198	1.45658e-36	postive
GLS	ST7-OT4	0.693826	3.68962e-69	postive
NLRP3	ST7-OT4	0.307963	7.53399e-12	postive
ATP7A	ST7-OT4	0.576045	3.6647e-43	postive
MTF1	AL158837.1	0.5026	1.2083e-31	postive
GLS	AL158837.1	0.360013	6.39154e-16	postive
ATP7A	AL158837.1	0.333909	8.78919e-14	postive
PDHB	AC034102.6	-0.315497	2.16171e-12	negative
MTF1	AC034102.6	0.469299	2.80014e-27	postive
NLRP3	AC034102.6	0.31148	4.22505e-12	postive
MTF1	AC109992.2	0.453402	2.33274e-25	postive
GLS	AC109992.2	0.751306	4.78111e-87	postive
ATP7A	AC109992.2	0.551708	5.00973e-39	postive
MTF1	AL035071.2	0.450977	4.48863e-25	postive
GLS	AL035071.2	0.721838	2.59531e-77	postive
ATP7A	AL035071.2	0.564528	3.66492e-41	postive
MTF1	AC011472.4	0.491476	3.9255e-30	postive
GLS	AC011472.4	0.655765	1.78127e-59	postive
NLRP3	AC011472.4	0.360243	6.10811e-16	postive
ATP7A	AC011472.4	0.633252	2.21298e-54	postive
MTF1	Z97200.1	0.476777	3.22275e-28	postive
GLS	Z97200.1	0.4483	9.19035e-25	postive
NLRP3	Z97200.1	0.449367	6.91174e-25	postive
ATP7A	Z97200.1	0.345358	1.073e-14	postive
ATP7B	AC145207.1	0.347051	7.80474e-15	postive
LIPT1	AL158063.1	0.370625	7.55436e-17	postive
GLS	AL158063.1	0.582073	3.05787e-44	postive
ATP7A	AL158063.1	0.316413	1.85275e-12	postive
MTF1	AC025569.1	0.510733	8.7327e-33	postive
GLS	AC025569.1	0.640469	5.73153e-56	postive
NLRP3	AC025569.1	0.415876	3.31393e-21	postive
ATP7A	AC025569.1	0.536631	1.24814e-36	postive
MTF1	AC090589.2	0.510897	8.27692e-33	postive
GLS	AC090589.2	0.562629	7.69696e-41	postive
NLRP3	AC090589.2	0.314982	2.35719e-12	postive
ATP7A	AC090589.2	0.444662	2.40874e-24	postive
GLS	AC005261.3	0.43327	4.56988e-23	postive
DLST	AC005261.3	-0.339095	3.42675e-14	negative
NFE2L2	AC005261.3	0.328291	2.39002e-13	postive
ATP7A	AC005261.3	0.399493	1.50016e-19	postive
PDHB	FAM78B-AS1	-0.308856	6.50998e-12	negative
MTF1	FAM78B-AS1	0.419428	1.40991e-21	postive
GLS	FAM78B-AS1	0.536838	1.15909e-36	postive
ATP7A	FAM78B-AS1	0.476356	3.64558e-28	postive
GLS	AF064858.2	0.365476	2.15005e-16	postive
MTF1	AC016597.1	0.420594	1.06241e-21	postive
GLS	AC016597.1	0.434927	2.99918e-23	postive
ATP7A	AC016597.1	0.385108	3.59763e-18	postive
MTF1	AC018410.1	0.576046	3.6639e-43	postive
GLS	AC018410.1	0.503463	9.17332e-32	postive
NLRP3	AC018410.1	0.520929	2.92997e-34	postive
ATP7A	AC018410.1	0.479572	1.41697e-28	postive
PDHB	AL157838.1	-0.309515	5.8425e-12	negative
MTF1	AL157838.1	0.528675	2.05556e-35	postive
GLS	AL157838.1	0.629921	1.15612e-53	postive
NLRP3	AL157838.1	0.342474	1.83747e-14	postive
ATP7A	AL157838.1	0.507883	2.21053e-32	postive
PDHB	AC139887.1	-0.306407	9.70693e-12	negative
MTF1	AC139887.1	0.438801	1.1102e-23	postive
GLS	AC139887.1	0.307792	7.74762e-12	postive
NLRP3	AC139887.1	0.300045	2.6938e-11	postive
MTF1	AL157394.1	0.56393	4.63036e-41	postive
GLS	AL157394.1	0.521778	2.19706e-34	postive
NLRP3	AL157394.1	0.431032	8.04247e-23	postive
ATP7A	AL157394.1	0.429961	1.05243e-22	postive
MTF1	LRP4-AS1	0.339711	3.06074e-14	postive
GLS	LRP4-AS1	0.402488	7.58844e-20	postive
ATP7A	LRP4-AS1	0.417136	2.44999e-21	postive
MTF1	AC022306.3	0.331772	1.2889e-13	postive
GLS	AC022306.3	0.728426	2.2362e-79	postive
NFE2L2	AC022306.3	0.300254	2.60618e-11	postive
ATP7A	AC022306.3	0.508968	1.55402e-32	postive
MTF1	AC110792.3	0.47466	5.97484e-28	postive
GLS	AC110792.3	0.72892	1.55682e-79	postive
ATP7A	AC110792.3	0.563253	6.03271e-41	postive
MTF1	AC009318.2	0.477248	2.80742e-28	postive
GLS	AC009318.2	0.688218	1.22434e-67	postive
ATP7A	AC009318.2	0.578566	1.30531e-43	postive
MTF1	AC130650.2	0.507012	2.93076e-32	postive
GLS	AC130650.2	0.728479	2.15128e-79	postive
ATP7A	AC130650.2	0.612266	5.34395e-50	postive
GLS	ZNF528-AS1	0.314716	2.46462e-12	postive
MTF1	SLC12A9-AS1	-0.318559	1.28828e-12	negative
MTF1	AL133215.3	0.374805	3.18685e-17	postive
GLS	AC009974.1	0.412023	8.27989e-21	postive
PDHB	AL442125.2	-0.320648	9.01959e-13	negative
MTF1	AL442125.2	0.477391	2.69241e-28	postive
GLS	AL442125.2	0.675134	3.19794e-64	postive
NLRP3	AL442125.2	0.354025	2.0599e-15	postive
ATP7A	AL442125.2	0.534117	3.04922e-36	postive
PDHB	KCNQ1OT1	-0.311034	4.54883e-12	negative
MTF1	KCNQ1OT1	0.563587	5.29681e-41	postive
GLS	KCNQ1OT1	0.630579	8.35493e-54	postive
NLRP3	KCNQ1OT1	0.395785	3.45388e-19	postive
ATP7A	KCNQ1OT1	0.524598	8.39473e-35	postive
MTF1	AC007663.4	0.527507	3.08136e-35	postive
GLS	AC007663.4	0.518548	6.54107e-34	postive
NLRP3	AC007663.4	0.43021	9.88701e-23	postive
ATP7A	AC007663.4	0.510344	9.92076e-33	postive
MTF1	AL139423.1	0.400268	1.25831e-19	postive
MTF1	AL360270.1	0.479196	1.58304e-28	postive
GLS	AL360270.1	0.587319	3.37398e-45	postive
NFE2L2	AL360270.1	0.371991	5.70519e-17	postive
ATP7A	AL360270.1	0.476044	3.99303e-28	postive
MTF1	AC004832.5	0.540507	3.10272e-37	postive
GLS	AC004832.5	0.587547	3.06387e-45	postive
NLRP3	AC004832.5	0.312186	3.75868e-12	postive
ATP7A	AC004832.5	0.507733	2.32098e-32	postive
PDHB	AC011676.1	-0.309997	5.39709e-12	negative
MTF1	AC011676.1	0.428134	1.66152e-22	postive
GLS	AC011676.1	0.462095	2.13806e-26	postive
NLRP3	AC011676.1	0.464096	1.22171e-26	postive
ATP7A	AC011676.1	0.362069	4.2521e-16	postive
SLC31A2	LINC02611	0.537938	7.82198e-37	postive
NLRP3	LINC02611	0.397984	2.10897e-19	postive
MTF1	AC068888.1	0.365371	2.19606e-16	postive
GLS	AC068888.1	0.351122	3.60119e-15	postive
ATP7A	AC068888.1	0.329312	1.9955e-13	postive
MTF1	AC037487.1	0.31788	1.4458e-12	postive
GLS	AC037487.1	0.40838	1.94642e-20	postive
ATP7A	AC037487.1	0.324864	4.35505e-13	postive
MTF1	RNASEH2B-AS1	0.322078	7.05467e-13	postive
GLS	RNASEH2B-AS1	0.737313	2.92301e-82	postive
ATP7A	RNASEH2B-AS1	0.509711	1.21963e-32	postive
MTF1	AGBL5-IT1	0.403164	6.50064e-20	postive
GLS	AGBL5-IT1	0.387976	1.93312e-18	postive
MTF1	AC008957.1	0.439112	1.0244e-23	postive
GLS	AC008957.1	0.568003	9.30656e-42	postive
NLRP3	AC008957.1	0.392933	6.51283e-19	postive
ATP7A	AC008957.1	0.43106	7.98604e-23	postive
LIPT1	AC123023.1	0.34406	1.36801e-14	postive
GLS	AC123023.1	0.543803	9.36126e-38	postive
ATP7A	AC123023.1	0.386804	2.49374e-18	postive
MTF1	AC089999.2	0.455634	1.27151e-25	postive
GLS	AC089999.2	0.328376	2.35438e-13	postive
NLRP3	AC089999.2	0.354752	1.78953e-15	postive
MTF1	AC073957.1	0.503171	1.00706e-31	postive
GLS	AC073957.1	0.590922	7.25472e-46	postive
ATP7A	AC073957.1	0.491839	3.51046e-30	postive
MTF1	AC020916.1	0.453669	2.17031e-25	postive
NLRP3	AC020916.1	0.337072	4.95835e-14	postive
LIPT1	LINC-PINT	0.302097	1.94364e-11	postive
MTF1	LINC-PINT	0.476841	3.16268e-28	postive
GLS	LINC-PINT	0.728712	1.81248e-79	postive
NLRP3	LINC-PINT	0.393729	5.45986e-19	postive
ATP7A	LINC-PINT	0.575075	5.44045e-43	postive
MTF1	AC005261.1	0.490554	5.20843e-30	postive
GLS	AC005261.1	0.732277	1.3003e-80	postive
NFE2L2	AC005261.1	0.353667	2.20755e-15	postive
ATP7A	AC005261.1	0.655276	2.32363e-59	postive
LIPT1	MIR155HG	0.314591	2.51691e-12	postive
MTF1	MIR155HG	0.424827	3.77118e-22	postive
GLS	MIR155HG	0.514851	2.24783e-33	postive
NLRP3	MIR155HG	0.355129	1.6634e-15	postive
ATP7A	MIR155HG	0.385312	3.44299e-18	postive
MTF1	HIF1A-AS3	0.433944	3.85094e-23	postive
GLS	HIF1A-AS3	0.433894	3.90075e-23	postive
NLRP3	HIF1A-AS3	0.451873	3.52698e-25	postive
ATP7A	HIF1A-AS3	0.320542	9.18492e-13	postive
MTF1	YEATS2-AS1	0.571374	2.42494e-42	postive
GLS	YEATS2-AS1	0.625023	1.26888e-52	postive
NLRP3	YEATS2-AS1	0.332266	1.17995e-13	postive
ATP7A	YEATS2-AS1	0.522514	1.71061e-34	postive
PDHB	AC115102.1	-0.31904	1.18709e-12	negative
MTF1	AC115102.1	0.545911	4.32166e-38	postive
GLS	AC115102.1	0.488545	9.61556e-30	postive
NLRP3	AC115102.1	0.492093	3.24704e-30	postive
ATP7A	AC115102.1	0.451916	3.48608e-25	postive
GLS	AC009955.3	0.326902	3.05074e-13	postive
NLRP3	AC009955.3	0.308876	6.48808e-12	postive
SLC31A2	AC109479.1	0.312999	3.28347e-12	postive
MTF1	EIF1AX-AS1	0.459979	3.84973e-26	postive
GLS	EIF1AX-AS1	0.647746	1.30235e-57	postive
ATP7A	EIF1AX-AS1	0.585324	7.84031e-45	postive
MTF1	AC022079.1	0.406894	2.75025e-20	postive
GLS	AC022079.1	0.753126	1.0808e-87	postive
ATP7A	AC022079.1	0.541644	2.05536e-37	postive
MTF1	AC021078.1	0.550827	6.9685e-39	postive
GLS	AC021078.1	0.752453	1.87553e-87	postive
NLRP3	AC021078.1	0.346623	8.46033e-15	postive
ATP7A	AC021078.1	0.589919	1.11524e-45	postive
LIPT1	LINC00476	0.336286	5.72034e-14	postive
GLS	LINC00476	0.398886	1.72054e-19	postive
SLC31A2	LINC02381	0.467187	5.10782e-27	postive
NLRP3	LINC02381	0.383064	5.58046e-18	postive
MTF1	AC245060.5	0.396812	2.74404e-19	postive
GLS	AC245060.5	0.613071	3.67849e-50	postive
NFE2L2	AC245060.5	0.300139	2.65427e-11	postive
NLRP3	AC245060.5	0.344921	1.16465e-14	postive
ATP7A	AC245060.5	0.493952	1.82849e-30	postive
GLS	AC099792.1	0.515546	1.78422e-33	postive
ATP7A	AC099792.1	0.505014	5.58013e-32	postive
MTF1	WASHC5-AS1	0.47274	1.04238e-27	postive
GLS	WASHC5-AS1	0.551808	4.82536e-39	postive
ATP7A	WASHC5-AS1	0.450033	5.7827e-25	postive
MTF1	AP000873.1	0.532798	4.85793e-36	postive
GLS	AP000873.1	0.647433	1.53627e-57	postive
NLRP3	AP000873.1	0.336058	5.96193e-14	postive
ATP7A	AP000873.1	0.565869	2.16319e-41	postive
MTF1	BX284668.5	0.326326	3.37489e-13	postive
GLS	BX284668.5	0.501692	1.61278e-31	postive
ATP7A	BX284668.5	0.45585	1.19863e-25	postive
NLRP3	AC113346.1	0.371874	5.84513e-17	postive
MTF1	AC105429.1	0.521333	2.5546e-34	postive
GLS	AC105429.1	0.648579	8.39057e-58	postive
NLRP3	AC105429.1	0.41753	2.22886e-21	postive
ATP7A	AC105429.1	0.517005	1.09691e-33	postive
PDHB	AL513327.1	-0.301939	1.99331e-11	negative
MTF1	AL513327.1	0.584348	1.18136e-44	postive
GLS	AL513327.1	0.632875	2.67078e-54	postive
NLRP3	AL513327.1	0.440956	6.3507e-24	postive
ATP7A	AL513327.1	0.511999	5.76592e-33	postive
MTF1	AC016394.1	0.339906	2.95277e-14	postive
GLS	AC016394.1	0.608885	2.53226e-49	postive
ATP7A	AC016394.1	0.488466	9.84873e-30	postive
PDHB	SMYD3-IT1	-0.301768	2.04838e-11	negative
MTF1	SMYD3-IT1	0.527071	3.58283e-35	postive
GLS	SMYD3-IT1	0.685022	8.69083e-67	postive
NLRP3	SMYD3-IT1	0.368448	1.1784e-16	postive
ATP7A	SMYD3-IT1	0.574625	6.53209e-43	postive
GLS	AL357079.1	0.39607	3.24034e-19	postive
DLST	AL357079.1	-0.39026	1.17381e-18	negative
PDHB	AC021087.3	-0.305112	1.19737e-11	negative
MTF1	AC021087.3	0.464157	1.20078e-26	postive
GLS	AC021087.3	0.414291	4.83668e-21	postive
NLRP3	AC021087.3	0.329381	1.9713e-13	postive
ATP7A	AC021087.3	0.327902	2.55936e-13	postive
MTF1	AP001434.1	0.468722	3.30124e-27	postive
GLS	AP001434.1	0.339622	3.11118e-14	postive
SLC31A2	AP001434.1	0.313362	3.0905e-12	postive
NLRP3	AP001434.1	0.822483	1.70659e-117	postive
MTF1	AC005324.4	0.356428	1.29177e-15	postive
MTF1	AC018926.3	0.495799	1.03022e-30	postive
GLS	AC018926.3	0.703694	6.37684e-72	postive
NLRP3	AC018926.3	0.357932	9.62645e-16	postive
ATP7A	AC018926.3	0.575547	4.49066e-43	postive
SLC31A2	AL356417.2	0.37953	1.1833e-17	postive
NLRP3	AL356417.2	0.46873	3.29331e-27	postive
LIPT1	AC109347.2	0.303499	1.55269e-11	postive
MTF1	AC109347.2	0.410555	1.16984e-20	postive
GLS	AC109347.2	0.592319	3.97595e-46	postive
ATP7A	AC109347.2	0.459163	4.82435e-26	postive
MTF1	AL359962.2	0.438687	1.1433e-23	postive
GLS	AL359962.2	0.516667	1.22798e-33	postive
NLRP3	AL359962.2	0.380837	8.97076e-18	postive
ATP7A	AL359962.2	0.390218	1.1845e-18	postive
MTF1	AC007336.1	0.46914	2.93031e-27	postive
GLS	AC007336.1	0.711534	3.36344e-74	postive
NLRP3	AC007336.1	0.326242	3.42471e-13	postive
ATP7A	AC007336.1	0.569342	5.46597e-42	postive
PDHB	AC009996.1	-0.309853	5.52607e-12	negative
MTF1	AC009996.1	0.553319	2.73157e-39	postive
GLS	AC009996.1	0.557526	5.5216e-40	postive
NLRP3	AC009996.1	0.42502	3.5952e-22	postive
ATP7A	AC009996.1	0.49217	3.1703e-30	postive
GLS	AC012184.3	0.410911	1.07593e-20	postive
DLST	AC012184.3	-0.305211	1.17829e-11	negative
ATP7A	AC012184.3	0.398115	2.04763e-19	postive
PDHA1	LINC01614	-0.302365	1.86214e-11	negative
SLC31A2	LINC01614	0.438106	1.32804e-23	postive
NLRP3	LINC01614	0.546141	3.96959e-38	postive
MTF1	PITRM1-AS1	0.570881	2.95459e-42	postive
GLS	PITRM1-AS1	0.630071	1.07407e-53	postive
NLRP3	PITRM1-AS1	0.343436	1.53675e-14	postive
ATP7A	PITRM1-AS1	0.520103	3.87429e-34	postive
MTF1	AL122035.2	0.531054	8.96216e-36	postive
GLS	AL122035.2	0.588831	1.77441e-45	postive
NLRP3	AL122035.2	0.341896	2.04558e-14	postive
ATP7A	AL122035.2	0.502668	1.1824e-31	postive
GLS	AP000553.2	0.405442	3.84973e-20	postive
PDHA1	AL161785.1	-0.329976	1.77422e-13	negative
SLC31A2	AL161785.1	0.603165	3.37487e-48	postive
NLRP3	AL161785.1	0.455404	1.35379e-25	postive
MTF1	AC005062.1	0.399625	1.456e-19	postive
GLS	AC005062.1	0.729591	9.50354e-80	postive
ATP7A	AC005062.1	0.594234	1.73545e-46	postive
MTF1	LRP1-AS	0.427343	2.02317e-22	postive
GLS	LRP1-AS	0.552086	4.34558e-39	postive
NLRP3	LRP1-AS	0.34498	1.15173e-14	postive
ATP7A	LRP1-AS	0.458887	5.20681e-26	postive
MTF1	CSNK1G2-AS1	0.526139	4.94192e-35	postive
GLS	CSNK1G2-AS1	0.559342	2.74888e-40	postive
NLRP3	CSNK1G2-AS1	0.416251	3.02935e-21	postive
ATP7A	CSNK1G2-AS1	0.46617	6.81182e-27	postive
MTF1	AC079793.1	0.511225	7.43291e-33	postive
GLS	AC079793.1	0.64901	6.67739e-58	postive
NLRP3	AC079793.1	0.546396	3.61386e-38	postive
ATP7A	AC079793.1	0.492309	3.03727e-30	postive
PDHB	AC110813.1	-0.306444	9.64829e-12	negative
MTF1	AC110813.1	0.531238	8.40386e-36	postive
GLS	AC110813.1	0.654236	4.07868e-59	postive
NLRP3	AC110813.1	0.326903	3.0502e-13	postive
ATP7A	AC110813.1	0.599303	1.88307e-47	postive
PDHB	AL359921.1	-0.342724	1.75431e-14	negative
MTF1	AL359921.1	0.549465	1.15883e-38	postive
GLS	AL359921.1	0.432009	6.28727e-23	postive
NLRP3	AL359921.1	0.455053	1.48978e-25	postive
ATP7A	AL359921.1	0.37451	3.3882e-17	postive
LIPT1	ELOA-AS1	0.308661	6.7207e-12	postive
MTF1	AP002907.1	0.515161	2.02784e-33	postive
GLS	AP002907.1	0.693901	3.5207e-69	postive
NLRP3	AP002907.1	0.35139	3.42057e-15	postive
ATP7A	AP002907.1	0.587482	3.14973e-45	postive
MTF1	LINC00630	0.475437	4.76588e-28	postive
GLS	LINC00630	0.714343	4.9202e-75	postive
ATP7A	LINC00630	0.789822	4.71127e-102	postive
MTF1	AC024361.1	0.479552	1.4252e-28	postive
GLS	AC024361.1	0.420567	1.06963e-21	postive
NLRP3	AC024361.1	0.325072	4.20047e-13	postive
ATP7A	AC024361.1	0.356955	1.16546e-15	postive
MTF1	AL157395.1	0.45782	6.98508e-26	postive
GLS	AL157395.1	0.45622	1.08334e-25	postive
NLRP3	AL157395.1	0.400499	1.19422e-19	postive
ATP7A	AL157395.1	0.331356	1.38827e-13	postive
LIPT1	SMC5-AS1	0.31791	1.43849e-12	postive
MTF1	SMC5-AS1	0.44189	4.97963e-24	postive
GLS	SMC5-AS1	0.522373	1.7946e-34	postive
ATP7A	SMC5-AS1	0.480718	1.00915e-28	postive
MTF1	AC004594.1	0.539693	4.16131e-37	postive
GLS	AC004594.1	0.652614	9.77163e-59	postive
NLRP3	AC004594.1	0.353958	2.08685e-15	postive
ATP7A	AC004594.1	0.531139	8.70074e-36	postive
MTF1	AC144831.1	0.396034	3.26697e-19	postive
SLC31A2	AC144831.1	0.386356	2.74766e-18	postive
NLRP3	AC144831.1	0.49525	1.22212e-30	postive
PDHB	LINC00893	-0.320613	9.07352e-13	negative
MTF1	LINC00893	0.428882	1.37872e-22	postive
GLS	LINC00893	0.550498	7.88244e-39	postive
DLST	LINC00893	-0.313005	3.28002e-12	negative
ATP7A	LINC00893	0.582336	2.74054e-44	postive
MTF1	AC113143.1	0.501901	1.50939e-31	postive
GLS	AC113143.1	0.619986	1.42563e-51	postive
ATP7A	AC113143.1	0.495261	1.21799e-30	postive
MTF1	AC004551.1	0.474037	7.16015e-28	postive
GLS	AC004551.1	0.464287	1.1578e-26	postive
ATP7A	AC004551.1	0.40843	1.92406e-20	postive
PDHB	AC245884.8	-0.338171	4.05789e-14	negative
GLS	AC245884.8	0.458479	5.8267e-26	postive
ATP7A	AC245884.8	0.393273	6.04112e-19	postive
MTF1	GNG12-AS1	0.543105	1.20808e-37	postive
GLS	GNG12-AS1	0.63882	1.33223e-55	postive
NLRP3	GNG12-AS1	0.335354	6.77201e-14	postive
ATP7A	GNG12-AS1	0.552423	3.82905e-39	postive
GLS	AL121895.2	0.462914	1.70097e-26	postive
DLST	AL121895.2	-0.314474	2.5667e-12	negative
ATP7A	AL121895.2	0.356871	1.18474e-15	postive
MTF1	ATP2B1-AS1	0.379578	1.17129e-17	postive
GLS	ATP2B1-AS1	0.420064	1.20833e-21	postive
NLRP3	ATP2B1-AS1	0.558185	4.28922e-40	postive
ATP7A	ATP2B1-AS1	0.349437	4.96626e-15	postive
PDHB	EIPR1-IT1	-0.303805	1.47818e-11	negative
MTF1	EIPR1-IT1	0.49086	4.74112e-30	postive
GLS	EIPR1-IT1	0.404466	4.82083e-20	postive
ATP7A	EIPR1-IT1	0.349024	5.37223e-15	postive
GLS	AL121583.1	0.664925	1.12354e-61	postive
DLST	AL121583.1	-0.311932	3.92009e-12	negative
ATP7A	AL121583.1	0.38077	9.09979e-18	postive
NLRP3	AC121757.1	0.370732	7.39e-17	postive
SLC31A2	AL109741.1	0.382392	6.44233e-18	postive
NLRP3	AL109741.1	0.325199	4.10857e-13	postive
GLS	AP001347.1	0.537944	7.80349e-37	postive
ATP7A	AP001347.1	0.336122	5.89279e-14	postive
PDHB	AC010976.1	-0.307226	8.4971e-12	negative
MTF1	AC010976.1	0.571618	2.19892e-42	postive
GLS	AC010976.1	0.680696	1.18574e-65	postive
NLRP3	AC010976.1	0.380334	9.98081e-18	postive
ATP7A	AC010976.1	0.55749	5.59794e-40	postive
MTF1	AC103923.1	0.499975	2.77883e-31	postive
GLS	AC103923.1	0.599171	1.99583e-47	postive
ATP7A	AC103923.1	0.473239	9.02308e-28	postive
MTF1	AC109597.2	0.545327	5.3556e-38	postive
GLS	AC109597.2	0.629989	1.11816e-53	postive
NLRP3	AC109597.2	0.39529	3.85751e-19	postive
ATP7A	AC109597.2	0.488423	9.97997e-30	postive
GLS	AC007608.2	0.523592	1.18411e-34	postive
ATP7A	AC007608.2	0.626131	7.40891e-53	postive
MTF1	Z83843.1	0.364775	2.47573e-16	postive
GLS	Z83843.1	0.723416	8.41932e-78	postive
ATP7A	Z83843.1	0.646884	2.0507e-57	postive
DLST	AL359881.1	-0.330732	1.55139e-13	negative
MTF1	GSTCD-AS1	0.518776	6.05788e-34	postive
GLS	GSTCD-AS1	0.634698	1.07246e-54	postive
ATP7A	GSTCD-AS1	0.567248	1.25548e-41	postive
MTF1	AL158825.2	0.486413	1.83534e-29	postive
GLS	AL158825.2	0.701518	2.65126e-71	postive
ATP7A	AL158825.2	0.563028	6.58614e-41	postive
MTF1	AC106037.2	0.338749	3.65105e-14	postive
MTF1	AC000061.1	0.36085	5.41593e-16	postive
GLS	AC000061.1	0.582898	2.16756e-44	postive
ATP7A	AC000061.1	0.530556	1.06706e-35	postive
GLS	AL589745.1	0.401196	1.01919e-19	postive
MTF1	AL031716.1	0.435959	2.30458e-23	postive
GLS	AL031716.1	0.492067	3.27305e-30	postive
ATP7A	AL031716.1	0.490988	4.55971e-30	postive
LIPT1	AC120053.1	0.37121	6.69948e-17	postive
GLS	AC120053.1	0.666699	4.12526e-62	postive
DLST	AC120053.1	-0.328997	2.10991e-13	negative
NFE2L2	AC120053.1	0.346262	9.05464e-15	postive
ATP7A	AC120053.1	0.438155	1.31119e-23	postive
MTF1	AP000487.1	0.497018	7.04035e-31	postive
GLS	AP000487.1	0.683983	1.63471e-66	postive
NLRP3	AP000487.1	0.312055	3.84104e-12	postive
ATP7A	AP000487.1	0.533094	4.37653e-36	postive
GLS	AL121992.3	0.421291	8.96811e-22	postive
MTF1	AC011595.1	0.534809	2.38647e-36	postive
GLS	AC011595.1	0.564535	3.65471e-41	postive
NLRP3	AC011595.1	0.581121	4.54271e-44	postive
ATP7A	AC011595.1	0.467603	4.53849e-27	postive
MTF1	AL590133.1	0.408456	1.91224e-20	postive
GLS	AL590133.1	0.345013	1.14481e-14	postive
SLC31A2	AC026369.3	0.339439	3.2171e-14	postive
MTF1	AC104695.3	0.466403	6.37745e-27	postive
GLS	AC104695.3	0.406313	3.14731e-20	postive
NLRP3	AC104695.3	0.444482	2.52557e-24	postive
ATP7A	AC104695.3	0.337704	4.41968e-14	postive
MTF1	AC078846.1	0.487226	1.43537e-29	postive
GLS	AC078846.1	0.575297	4.97005e-43	postive
ATP7A	AC078846.1	0.532376	5.63439e-36	postive
MTF1	AL355353.1	-0.340438	2.67727e-14	negative
MTF1	ECE1-AS1	0.571841	2.01003e-42	postive
GLS	ECE1-AS1	0.420924	9.80535e-22	postive
NLRP3	ECE1-AS1	0.470814	1.81475e-27	postive
ATP7A	ECE1-AS1	0.390571	1.0964e-18	postive
MTF1	AC027097.2	0.604819	1.60418e-48	postive
GLS	AC027097.2	0.498656	4.21168e-31	postive
NLRP3	AC027097.2	0.532103	6.20334e-36	postive
ATP7A	AC027097.2	0.47574	4.36332e-28	postive
MTF1	AL355075.2	0.522395	1.78084e-34	postive
GLS	AL355075.2	0.68442	1.25349e-66	postive
NLRP3	AL355075.2	0.343047	1.6521e-14	postive
ATP7A	AL355075.2	0.566102	1.97344e-41	postive
MTF1	AC093278.2	0.384841	3.81042e-18	postive
SLC31A2	AC093278.2	0.366124	1.88705e-16	postive
NLRP3	AC093278.2	0.396097	3.22118e-19	postive
PDHB	AC132192.1	-0.306269	9.92672e-12	negative
MTF1	AC132192.1	0.5396	4.30416e-37	postive
GLS	AC132192.1	0.621185	8.04823e-52	postive
NLRP3	AC132192.1	0.305919	1.05076e-11	postive
ATP7A	AC132192.1	0.510919	8.21908e-33	postive
MTF1	AL139081.1	0.352109	2.97998e-15	postive
GLS	AL139081.1	0.658499	4.00121e-60	postive
ATP7A	AL139081.1	0.430623	8.91209e-23	postive
MTF1	AL137779.2	0.52171	2.24829e-34	postive
GLS	AL137779.2	0.390581	1.09396e-18	postive
NLRP3	AL137779.2	0.506593	3.35553e-32	postive
ATP7A	AL137779.2	0.339794	3.01443e-14	postive
PDHB	SAP30L-AS1	-0.328662	2.23838e-13	negative
MTF1	SAP30L-AS1	0.571899	1.96413e-42	postive
GLS	SAP30L-AS1	0.657889	5.58966e-60	postive
NLRP3	SAP30L-AS1	0.39558	3.61597e-19	postive
ATP7A	SAP30L-AS1	0.577265	2.22609e-43	postive
MTF1	AC103740.1	0.577522	2.00382e-43	postive
GLS	AC103740.1	0.581824	3.39178e-44	postive
NLRP3	AC103740.1	0.427021	2.19138e-22	postive
ATP7A	AC103740.1	0.552815	3.30385e-39	postive
MTF1	AL117379.1	0.310882	4.66432e-12	postive
GLS	AL117379.1	0.592056	4.45511e-46	postive
DLST	AL117379.1	-0.373059	4.57725e-17	negative
ATP7A	AL117379.1	0.407831	2.21239e-20	postive
MTF1	LPP-AS1	0.539313	4.77175e-37	postive
GLS	LPP-AS1	0.678836	3.59832e-65	postive
NLRP3	LPP-AS1	0.425267	3.38316e-22	postive
ATP7A	LPP-AS1	0.573665	9.63515e-43	postive
SLC31A2	LINC02345	0.480782	9.90173e-29	postive
NLRP3	LINC02345	0.465819	7.52038e-27	postive
MTF1	LINC02656	0.505334	5.03513e-32	postive
GLS	LINC02656	0.412325	7.70859e-21	postive
NLRP3	LINC02656	0.595109	1.18607e-46	postive
ATP7A	LINC02656	0.323944	5.11044e-13	postive
MTF1	MIR181A2HG	0.424198	4.4024e-22	postive
GLS	MIR181A2HG	0.636655	4.00036e-55	postive
ATP7A	MIR181A2HG	0.536826	1.16391e-36	postive
SLC31A2	AC246787.2	0.317044	1.66569e-12	postive
NLRP3	AC246787.2	0.330802	1.53202e-13	postive
DLST	LINC01006	-0.31164	4.11451e-12	negative
MTF1	AC083906.3	0.324081	4.99009e-13	postive
GLS	AC083906.3	0.611531	7.50682e-50	postive
ATP7A	AC083906.3	0.408072	2.0917e-20	postive
MTF1	AC145207.8	0.362539	3.87275e-16	postive
GLS	AC145207.8	0.320112	9.88647e-13	postive
ATP7B	AC145207.8	0.358433	8.72506e-16	postive
LIPT1	C21orf62-AS1	0.439929	8.29269e-24	postive
GLS	C21orf62-AS1	0.584337	1.1871e-44	postive
DLST	C21orf62-AS1	-0.357996	9.50649e-16	negative
ATP7A	C21orf62-AS1	0.455143	1.45352e-25	postive
MTF1	AC090948.2	0.584106	1.308e-44	postive
GLS	AC090948.2	0.542583	1.46102e-37	postive
NLRP3	AC090948.2	0.49775	5.59901e-31	postive
ATP7A	AC090948.2	0.491953	3.38957e-30	postive
MTF1	Z94721.1	0.359954	6.46679e-16	postive
GLS	Z94721.1	0.523609	1.17725e-34	postive
ATP7A	Z94721.1	0.387704	2.05099e-18	postive
ATP7B	Z94721.1	0.334315	8.16883e-14	postive
GLS	LINC00865	0.355497	1.54863e-15	postive
DLST	LINC00865	-0.329102	2.07097e-13	negative
MTF1	AC009704.2	0.508046	2.09695e-32	postive
GLS	AC009704.2	0.66012	1.63859e-60	postive
ATP7A	AC009704.2	0.465235	8.86809e-27	postive
GLS	CCAT2	0.510745	8.70115e-33	postive
ATP7A	CCAT2	0.41667	2.73963e-21	postive
GLS	AP001267.3	0.42991	1.06596e-22	postive
MTF1	AC079385.1	0.46547	8.29931e-27	postive
GLS	AC079385.1	0.43927	9.83485e-24	postive
NLRP3	AC079385.1	0.341798	2.08282e-14	postive
ATP7A	AC079385.1	0.409058	1.66139e-20	postive
MTF1	AC124045.1	0.403845	5.56115e-20	postive
GLS	AC124045.1	0.456073	1.12775e-25	postive
ATP7A	AC124045.1	0.488687	9.21074e-30	postive
PDHA1	AC115618.1	0.390174	1.19605e-18	postive
PDHB	AC015849.3	-0.332609	1.1097e-13	negative
MTF1	AC015849.3	0.614125	2.25344e-50	postive
GLS	AC015849.3	0.552971	3.11468e-39	postive
ATP7A	AC015849.3	0.49043	5.40999e-30	postive
MTF1	AL360091.1	0.505827	4.2963e-32	postive
GLS	AL360091.1	0.653739	5.3337e-59	postive
NLRP3	AL360091.1	0.352075	2.99982e-15	postive
ATP7A	AL360091.1	0.542912	1.29608e-37	postive
LIPT1	AC024060.2	0.397007	2.62653e-19	postive
GLS	AC024060.2	0.600944	9.0948e-48	postive
DLST	AC024060.2	-0.362549	3.86497e-16	negative
NFE2L2	AC024060.2	0.33085	1.5191e-13	postive
ATP7A	AC024060.2	0.414736	4.35062e-21	postive
MTF1	AL049780.1	0.53909	5.17056e-37	postive
GLS	AL049780.1	0.579741	8.04217e-44	postive
NLRP3	AL049780.1	0.394981	4.13289e-19	postive
ATP7A	AL049780.1	0.462788	1.76196e-26	postive
MTF1	SHANK2-AS2	0.492928	2.51025e-30	postive
GLS	SHANK2-AS2	0.512151	5.48382e-33	postive
ATP7A	SHANK2-AS2	0.475589	4.55913e-28	postive
MTF1	AC084824.4	0.435552	2.55708e-23	postive
GLS	AC084824.4	0.766837	9.51849e-93	postive
NFE2L2	AC084824.4	0.332033	1.23027e-13	postive
ATP7A	AC084824.4	0.539186	4.99574e-37	postive
MTF1	UST-AS2	0.346649	8.4192e-15	postive
NLRP3	UST-AS2	0.338124	4.09291e-14	postive
LIPT1	SGMS1-AS1	0.369589	9.33766e-17	postive
MTF1	SGMS1-AS1	0.407824	2.2161e-20	postive
GLS	SGMS1-AS1	0.583775	1.50233e-44	postive
NFE2L2	SGMS1-AS1	0.346009	9.49693e-15	postive
ATP7A	SGMS1-AS1	0.518925	5.7625e-34	postive
MTF1	AC093382.1	0.327895	2.5623e-13	postive
GLS	AC093382.1	0.646273	2.82518e-57	postive
ATP7A	AC093382.1	0.501799	1.55913e-31	postive
PDHB	AC124319.1	-0.349201	5.19472e-15	negative
MTF1	AC079209.2	0.457036	8.66246e-26	postive
GLS	AC079209.2	0.437197	1.67783e-23	postive
NLRP3	AC079209.2	0.383435	5.15429e-18	postive
ATP7A	AC079209.2	0.325407	3.96202e-13	postive
MTF1	AC099811.5	0.560632	1.67096e-40	postive
GLS	AC099811.5	0.652028	1.33773e-58	postive
NLRP3	AC099811.5	0.4546	1.68535e-25	postive
ATP7A	AC099811.5	0.556846	7.1613e-40	postive
SLC31A2	AL136084.2	0.385508	3.30005e-18	postive
NLRP3	AL136084.2	0.353231	2.40121e-15	postive
MTF1	AL109761.1	0.500765	2.1642e-31	postive
GLS	AL109761.1	0.593161	2.76358e-46	postive
NLRP3	AL109761.1	0.364426	2.65559e-16	postive
ATP7A	AL109761.1	0.440005	8.13016e-24	postive
MTF1	LINC00539	0.3965	2.94293e-19	postive
GLS	LINC00539	0.515577	1.76608e-33	postive
ATP7A	LINC00539	0.322137	6.98376e-13	postive
LIPT1	ZNF252P-AS1	0.314593	2.51575e-12	postive
GLS	ZNF252P-AS1	0.588122	2.39969e-45	postive
DLST	ZNF252P-AS1	-0.333243	9.90488e-14	negative
ATP7A	ZNF252P-AS1	0.432574	5.44984e-23	postive
MTF1	ARNTL2-AS1	0.518893	5.82483e-34	postive
GLS	ARNTL2-AS1	0.66128	8.61893e-61	postive
NLRP3	ARNTL2-AS1	0.401144	1.03112e-19	postive
ATP7A	ARNTL2-AS1	0.489831	6.49656e-30	postive
MTF1	AC008760.2	0.356516	1.26973e-15	postive
SLC31A2	AC008760.2	0.32377	5.26678e-13	postive
NLRP3	AC008760.2	0.489501	7.18497e-30	postive
MTF1	AC068790.2	0.395124	4.0027e-19	postive
GLS	AC068790.2	0.731221	2.85153e-80	postive
ATP7A	AC068790.2	0.587479	3.15361e-45	postive
MTF1	AL138921.1	0.383533	5.04683e-18	postive
GLS	AL138921.1	0.569716	4.70871e-42	postive
ATP7A	AL138921.1	0.507867	2.22218e-32	postive
LIPT1	AC079414.3	0.310158	5.25588e-12	postive
GLS	AC079414.3	0.457013	8.71869e-26	postive
ATP7A	AC079414.3	0.327747	2.63019e-13	postive
MTF1	ZMIZ1-AS1	0.449565	6.55592e-25	postive
GLS	ZMIZ1-AS1	0.360914	5.34773e-16	postive
NLRP3	ZMIZ1-AS1	0.517257	1.00823e-33	postive
MTF1	SNHG32	-0.382415	6.41027e-18	negative
GLS	SOX9-AS1	0.347474	7.20506e-15	postive
MTF1	AL121782.1	0.318353	1.33425e-12	postive
GLS	AL121782.1	0.66036	1.4351e-60	postive
ATP7A	AL121782.1	0.538709	5.92954e-37	postive
LIPT1	AC055822.1	0.308035	7.44585e-12	postive
MTF1	AC055822.1	0.344576	1.24227e-14	postive
GLS	AC055822.1	0.65822	4.66382e-60	postive
ATP7A	AC055822.1	0.469037	3.01747e-27	postive
LIAS	PPP1R12A-AS1	0.326293	3.39443e-13	postive
LIPT1	PPP1R12A-AS1	0.314448	2.57767e-12	postive
GLS	PPP1R12A-AS1	0.390174	1.1962e-18	postive
ATP7A	PPP1R12A-AS1	0.311751	4.03926e-12	postive
FDX1	AL049555.1	0.36155	4.71445e-16	postive
LIPT1	AL049555.1	0.321333	8.01968e-13	postive
DLAT	AL049555.1	0.423271	5.52741e-22	postive
DLD	U62317.1	-0.326049	3.54222e-13	negative
SLC31A2	U62317.1	0.303458	1.56287e-11	postive
PDHB	AC020612.2	-0.312544	3.5413e-12	negative
MTF1	AC020612.2	0.544363	7.62936e-38	postive
GLS	AC020612.2	0.520653	3.21698e-34	postive
NLRP3	AC020612.2	0.48838	1.01118e-29	postive
ATP7A	AC020612.2	0.540132	3.55267e-37	postive
MTF1	AC027682.4	0.434298	3.5196e-23	postive
GLS	AC027682.4	0.518835	5.93914e-34	postive
NLRP3	AC027682.4	0.309305	6.04697e-12	postive
ATP7A	AC027682.4	0.393803	5.37107e-19	postive
MTF1	LINC01572	0.453301	2.39745e-25	postive
GLS	LINC01572	0.621094	8.40422e-52	postive
ATP7A	LINC01572	0.52336	1.28178e-34	postive
SLC31A2	PDE2A-AS2	0.495917	9.92972e-31	postive
GLS	LINC02177	0.603075	3.51372e-48	postive
ATP7A	LINC02177	0.50658	3.37056e-32	postive
MTF1	AC026368.1	0.48763	1.26993e-29	postive
GLS	AC026368.1	0.632224	3.69312e-54	postive
NLRP3	AC026368.1	0.326559	3.23997e-13	postive
ATP7A	AC026368.1	0.549185	1.28632e-38	postive
MTF1	AL360093.1	0.466964	5.43967e-27	postive
GLS	AL360093.1	0.621038	8.63432e-52	postive
ATP7A	AL360093.1	0.567449	1.15916e-41	postive
DLST	NBR2	-0.331581	1.33371e-13	negative
MTF1	EXTL3-AS1	0.359501	7.07142e-16	postive
GLS	EXTL3-AS1	0.34575	9.96988e-15	postive
ATP7A	EXTL3-AS1	0.364604	2.56232e-16	postive
GLS	AC106791.1	0.394494	4.60615e-19	postive
GLS	FARP1-AS1	0.371144	6.79174e-17	postive
MTF1	AC011330.2	0.424977	3.63357e-22	postive
GLS	AC011330.2	0.459475	4.4259e-26	postive
ATP7A	AC011330.2	0.368748	1.10851e-16	postive
PDHB	AC138956.1	-0.308694	6.68528e-12	negative
MTF1	AC138956.1	0.512181	5.42986e-33	postive
GLS	AC138956.1	0.621306	7.59758e-52	postive
ATP7A	AC138956.1	0.548864	1.44947e-38	postive
MTF1	LRRC8C-DT	0.551865	4.72178e-39	postive
GLS	LRRC8C-DT	0.513052	4.07662e-33	postive
NLRP3	LRRC8C-DT	0.344924	1.16389e-14	postive
ATP7A	LRRC8C-DT	0.475668	4.45538e-28	postive
MTF1	AC008937.3	0.510104	1.0728e-32	postive
GLS	AC008937.3	0.679116	3.04531e-65	postive
ATP7A	AC008937.3	0.536293	1.40776e-36	postive
MTF1	TTC3-AS1	0.489008	8.35081e-30	postive
GLS	TTC3-AS1	0.638549	1.52921e-55	postive
ATP7A	TTC3-AS1	0.531292	8.2454e-36	postive
SLC31A2	LINC00528	0.341376	2.25183e-14	postive
NLRP3	LINC00528	0.441625	5.33661e-24	postive
MTF1	AC006160.1	0.562927	6.85194e-41	postive
GLS	AC006160.1	0.561038	1.4276e-40	postive
NLRP3	AC006160.1	0.405661	3.65945e-20	postive
ATP7A	AC006160.1	0.474219	6.79301e-28	postive
MTF1	AL512656.1	0.492056	3.28401e-30	postive
GLS	AL512656.1	0.609034	2.36492e-49	postive
NLRP3	AL512656.1	0.3259	3.63572e-13	postive
ATP7A	AL512656.1	0.493958	1.8251e-30	postive
DLD	AL391121.1	-0.306712	9.23829e-12	negative
NFE2L2	AL391121.1	-0.30288	1.71477e-11	negative
MTF1	GAS5-AS1	0.503186	1.00231e-31	postive
GLS	GAS5-AS1	0.738635	1.06351e-82	postive
ATP7A	GAS5-AS1	0.585934	6.06285e-45	postive
ATP7A	AC092894.1	0.400049	1.32259e-19	postive
PDHB	UBE2R2-AS1	-0.320994	8.5001e-13	negative
MTF1	UBE2R2-AS1	0.440093	7.94697e-24	postive
GLS	UBE2R2-AS1	0.408364	1.95405e-20	postive
NLRP3	UBE2R2-AS1	0.363188	3.40222e-16	postive
ATP7A	UBE2R2-AS1	0.394115	5.01081e-19	postive
PDHB	AC022960.1	-0.317396	1.56924e-12	negative
MTF1	AC022960.1	0.513221	3.85554e-33	postive
GLS	AC022960.1	0.437622	1.50426e-23	postive
ATP7A	AC022960.1	0.38122	8.26923e-18	postive
MTF1	AL512306.2	0.340637	2.58123e-14	postive
NLRP3	AL512306.2	0.309727	5.64228e-12	postive
SLC31A2	LINC01150	0.319844	1.03504e-12	postive
ATP7A	LINC02256	0.324872	4.34933e-13	postive
MTF1	MIR99AHG	0.363305	3.32337e-16	postive
GLS	MIR99AHG	0.628085	2.852e-53	postive
ATP7A	MIR99AHG	0.572221	1.7253e-42	postive
MTF1	AC020663.3	0.551622	5.17277e-39	postive
GLS	AC020663.3	0.589764	1.19163e-45	postive
NLRP3	AC020663.3	0.459374	4.55075e-26	postive
ATP7A	AC020663.3	0.527678	2.90445e-35	postive
MTF1	AC011933.2	0.550488	7.91276e-39	postive
GLS	AC011933.2	0.629423	1.47779e-53	postive
NLRP3	AC011933.2	0.425188	3.44954e-22	postive
ATP7A	AC011933.2	0.521115	2.75119e-34	postive
GLS	RNF157-AS1	0.315172	2.28318e-12	postive
ATP7A	RNF157-AS1	0.304889	1.24123e-11	postive
PDHA1	AC090617.5	-0.303321	1.59752e-11	negative
MTF1	AC090617.5	0.344534	1.25213e-14	postive
NLRP3	AC090617.5	0.427786	1.81188e-22	postive
MTF1	AC007390.1	0.50869	1.70096e-32	postive
GLS	AC007390.1	0.736568	5.15464e-82	postive
NLRP3	AC007390.1	0.325795	3.70258e-13	postive
ATP7A	AC007390.1	0.618892	2.39758e-51	postive
MTF1	AL390195.2	0.477535	2.581e-28	postive
GLS	AL390195.2	0.676105	1.80858e-64	postive
ATP7A	AL390195.2	0.608104	3.61669e-49	postive
LIPT1	AC132192.2	0.334804	7.4796e-14	postive
GLS	AC132192.2	0.341753	2.10018e-14	postive
MTF1	AC006460.1	0.486915	1.577e-29	postive
GLS	AC006460.1	0.650787	2.59779e-58	postive
NLRP3	AC006460.1	0.382281	6.59706e-18	postive
ATP7A	AC006460.1	0.485134	2.69937e-29	postive
LIPT1	FSIP2-AS1	0.335664	6.40297e-14	postive
MTF1	FSIP2-AS1	0.318433	1.31629e-12	postive
GLS	FSIP2-AS1	0.743431	2.5808e-84	postive
ATP7A	FSIP2-AS1	0.538146	7.25972e-37	postive
MTF1	C3orf35	0.430486	9.22399e-23	postive
GLS	C3orf35	0.520464	3.42845e-34	postive
ATP7A	C3orf35	0.425313	3.34486e-22	postive
LIAS	UBR5-AS1	0.32503	4.2311e-13	postive
LIPT1	UBR5-AS1	0.451935	3.46797e-25	postive
GLS	UBR5-AS1	0.584087	1.31856e-44	postive
NFE2L2	UBR5-AS1	0.385245	3.49304e-18	postive
ATP7A	UBR5-AS1	0.36999	8.60264e-17	postive
PDHA1	LINC01315	0.365174	2.28494e-16	postive
MTF1	AC078852.2	0.322318	6.76945e-13	postive
PDHB	AL031670.1	-0.316706	1.76347e-12	negative
MTF1	AL031670.1	0.520219	3.72441e-34	postive
GLS	AL031670.1	0.634193	1.38202e-54	postive
NLRP3	AL031670.1	0.393736	5.45081e-19	postive
ATP7A	AL031670.1	0.597622	3.95011e-47	postive
MTF1	AC069185.1	0.307956	7.543e-12	postive
ATP7A	AC069185.1	0.310574	4.9074e-12	postive
MTF1	AC139795.2	0.386753	2.52155e-18	postive
GLS	AC139795.2	0.444422	2.5652e-24	postive
ATP7A	AC139795.2	0.392251	7.5725e-19	postive
PDHB	AC092127.1	-0.300427	2.5355e-11	negative
MTF1	AC092127.1	0.463067	1.6299e-26	postive
GLS	AC092127.1	0.409315	1.56454e-20	postive
ATP7A	AC092127.1	0.358265	9.01822e-16	postive
MTF1	AC011815.1	0.542254	1.64668e-37	postive
GLS	AC011815.1	0.579574	8.61791e-44	postive
NLRP3	AC011815.1	0.402548	7.48603e-20	postive
ATP7A	AC011815.1	0.492285	3.06014e-30	postive
GLS	AL590096.1	0.375737	2.62453e-17	postive
DLST	AL590096.1	-0.337159	4.88111e-14	negative
ATP7B	AL590096.1	0.374142	3.65748e-17	postive
MTF1	U91328.1	0.378454	1.4849e-17	postive
GLS	U91328.1	0.430558	9.05992e-23	postive
ATP7A	U91328.1	0.329666	1.87444e-13	postive
GLS	LINC00923	0.401555	9.39146e-20	postive
NLRP3	LINC00923	0.307782	7.76031e-12	postive
LIPT1	LOH12CR2	0.355764	1.47018e-15	postive
NLRP3	DTNB-AS1	0.339091	3.42928e-14	postive
LIPT1	AC010969.2	0.340944	2.43912e-14	postive
GLS	AC010969.2	0.36775	1.35802e-16	postive
SLC31A2	AC010969.2	-0.31602	1.97973e-12	negative
DLST	AC010969.2	-0.39391	5.24474e-19	negative
SLC31A2	AC097639.1	-0.363132	3.44012e-16	negative
DLST	AC097639.1	-0.364524	2.60391e-16	negative
MTF1	AC010768.2	0.489635	6.8983e-30	postive
GLS	AC010768.2	0.308766	6.60641e-12	postive
NLRP3	AC010768.2	0.395309	3.84077e-19	postive
MTF1	Z69666.1	0.533415	3.90736e-36	postive
GLS	Z69666.1	0.52472	8.05037e-35	postive
NLRP3	Z69666.1	0.333155	1.00639e-13	postive
ATP7A	Z69666.1	0.507786	2.28159e-32	postive
GLS	HOTAIRM1	0.315809	2.05122e-12	postive
DLST	HOTAIRM1	-0.323659	5.36852e-13	negative
MTF1	AL353593.2	0.485283	2.58035e-29	postive
GLS	AL353593.2	0.47313	9.31308e-28	postive
NLRP3	AL353593.2	0.663344	2.72884e-61	postive
ATP7A	AL353593.2	0.404314	4.99208e-20	postive
SLC31A2	AP002954.1	0.374032	3.74231e-17	postive
LIPT1	MIR4453HG	0.377534	1.80166e-17	postive
MTF1	MIR4453HG	0.375534	2.73805e-17	postive
GLS	MIR4453HG	0.633936	1.57181e-54	postive
DLST	MIR4453HG	-0.313022	3.27058e-12	negative
NFE2L2	MIR4453HG	0.305959	1.04391e-11	postive
ATP7A	MIR4453HG	0.511544	6.69569e-33	postive
PDHB	ARHGEF2-AS2	-0.303587	1.53092e-11	negative
MTF1	ARHGEF2-AS2	0.426691	2.37838e-22	postive
GLS	ARHGEF2-AS2	0.464194	1.18831e-26	postive
ATP7A	ARHGEF2-AS2	0.35577	1.46842e-15	postive
LIPT1	AC007128.1	0.331851	1.27086e-13	postive
GLS	AC007128.1	0.660714	1.17958e-60	postive
NFE2L2	AC007128.1	0.322644	6.39932e-13	postive
ATP7A	AC007128.1	0.487562	1.29643e-29	postive
GLS	AL035071.1	0.587053	3.77783e-45	postive
DLST	AL035071.1	-0.396582	2.8898e-19	negative
ATP7A	AL035071.1	0.304745	1.2703e-11	postive
MTF1	GK-IT1	0.468243	3.78327e-27	postive
GLS	GK-IT1	0.456946	8.88041e-26	postive
NLRP3	GK-IT1	0.606707	6.82875e-49	postive
ATP7A	GK-IT1	0.336206	5.80327e-14	postive
GLS	NORAD	0.69606	8.94416e-70	postive
DLST	NORAD	-0.50684	3.09808e-32	negative
NFE2L2	NORAD	0.46806	3.98579e-27	postive
ATP7A	NORAD	0.599961	1.40683e-47	postive
GLS	AC024560.3	0.479522	1.43789e-28	postive
ATP7A	AC024560.3	0.426109	2.74769e-22	postive
MTF1	AC010422.4	0.492289	3.05655e-30	postive
GLS	AC010422.4	0.718234	3.30231e-76	postive
ATP7A	AC010422.4	0.562535	7.98342e-41	postive
GLS	LINC02532	0.40077	1.12272e-19	postive
PDHB	AC004264.1	-0.375733	2.62687e-17	negative
MTF1	AC004264.1	0.312408	3.62222e-12	postive
MTF1	AC106037.3	0.475043	5.34563e-28	postive
GLS	AC106037.3	0.335238	6.91562e-14	postive
NLRP3	AC106037.3	0.339722	3.05432e-14	postive
MTF1	SNHG9	-0.310626	4.86522e-12	negative
NFE2L2	SNHG9	-0.373598	4.09431e-17	negative
PDHB	AC009950.1	-0.319713	1.05836e-12	negative
MTF1	AC009950.1	0.595807	8.74933e-47	postive
GLS	AC009950.1	0.442175	4.62238e-24	postive
SLC31A2	AC009950.1	0.343102	1.63514e-14	postive
NLRP3	AC009950.1	0.419422	1.41188e-21	postive
ATP7A	AC009950.1	0.378952	1.33696e-17	postive
PDHA1	LINC00578	-0.309264	6.08806e-12	negative
MTF1	LINC00578	0.466952	5.45897e-27	postive
GLS	LINC00578	0.572447	1.57546e-42	postive
SLC31A2	LINC00578	0.348046	6.46643e-15	postive
NLRP3	LINC00578	0.540602	2.99746e-37	postive
ATP7A	LINC00578	0.536849	1.15452e-36	postive
MTF1	NFYC-AS1	0.395084	4.03881e-19	postive
GLS	NFYC-AS1	0.499817	2.92148e-31	postive
ATP7A	NFYC-AS1	0.413522	5.80678e-21	postive
MTF1	Z82217.1	0.546084	4.05415e-38	postive
GLS	Z82217.1	0.628818	1.99073e-53	postive
NLRP3	Z82217.1	0.424147	4.45758e-22	postive
ATP7A	Z82217.1	0.577332	2.16602e-43	postive
LIPT1	NNT-AS1	0.424579	4.00799e-22	postive
GLS	NNT-AS1	0.58084	5.10431e-44	postive
DLAT	NNT-AS1	0.333881	8.8332e-14	postive
NFE2L2	NNT-AS1	0.401356	9.82711e-20	postive
ATP7A	NNT-AS1	0.503778	8.2936e-32	postive
MTF1	ZBTB20-AS5	0.502185	1.37902e-31	postive
GLS	ZBTB20-AS5	0.720485	6.77724e-77	postive
NLRP3	ZBTB20-AS5	0.349756	4.67398e-15	postive
ATP7A	ZBTB20-AS5	0.611923	6.26176e-50	postive
PDHB	AC005785.1	-0.325529	3.87881e-13	negative
GLS	AC005785.1	0.449879	6.02652e-25	postive
ATP7A	AC005785.1	0.331465	1.36159e-13	postive
GLS	AC005618.1	0.401676	9.13547e-20	postive
ATP7A	AC005618.1	0.525714	5.72215e-35	postive
MTF1	LINC00449	0.386284	2.79109e-18	postive
GLS	LINC00449	0.606598	7.17695e-49	postive
ATP7A	LINC00449	0.374451	3.42995e-17	postive
MTF1	C1RL-AS1	0.55979	2.31271e-40	postive
GLS	C1RL-AS1	0.536623	1.25175e-36	postive
NLRP3	C1RL-AS1	0.340837	2.48739e-14	postive
ATP7A	C1RL-AS1	0.457038	8.65779e-26	postive
MTF1	TMEM202-AS1	0.375356	2.84159e-17	postive
GLS	TMEM202-AS1	0.492922	2.51433e-30	postive
ATP7A	TMEM202-AS1	0.412714	7.03221e-21	postive
LIPT1	AC009120.2	0.311555	4.17286e-12	postive
MTF1	AC009120.2	0.382917	5.75866e-18	postive
GLS	AC009120.2	0.587503	3.12168e-45	postive
ATP7A	AC009120.2	0.45045	5.17103e-25	postive
MTF1	AC018809.1	0.415521	3.60773e-21	postive
GLS	AC018809.1	0.509616	1.25813e-32	postive
ATP7A	AC018809.1	0.513825	3.15743e-33	postive
MTF1	AC090229.1	0.386003	2.96549e-18	postive
MTF1	AL122035.1	0.575512	4.55514e-43	postive
GLS	AL122035.1	0.542802	1.34902e-37	postive
NLRP3	AL122035.1	0.443524	3.24781e-24	postive
ATP7A	AL122035.1	0.515617	1.74252e-33	postive
MTF1	LINC01290	0.401058	1.05151e-19	postive
GLS	LINC01290	0.364466	2.63398e-16	postive
ATP7A	LINC01290	0.327879	2.56983e-13	postive
NFE2L2	AC009088.2	-0.33152	1.34818e-13	negative
LIAS	AC069307.1	0.362787	3.6857e-16	postive
MTF1	AC026401.1	0.544714	6.70842e-38	postive
GLS	AC026401.1	0.672887	1.18553e-63	postive
NLRP3	AC026401.1	0.426556	2.45947e-22	postive
ATP7A	AC026401.1	0.578995	1.09417e-43	postive
SLC31A2	AC022706.1	0.50258	1.21589e-31	postive
NLRP3	AC022706.1	0.351335	3.45701e-15	postive
NFE2L2	AC010326.3	0.328835	2.17101e-13	postive
MTF1	AC008649.2	0.489707	6.74827e-30	postive
GLS	AC008649.2	0.417483	2.25394e-21	postive
NLRP3	AC008649.2	0.328692	2.22659e-13	postive
ATP7A	AC008649.2	0.352461	2.78504e-15	postive
MTF1	LINC01545	0.305054	1.20853e-11	postive
GLS	LINC01545	0.596401	6.74897e-47	postive
ATP7A	LINC01545	0.441415	5.63544e-24	postive
MTF1	AL645941.1	0.409146	1.62776e-20	postive
GLS	AC048382.5	0.369567	9.38047e-17	postive
GLS	AC073842.2	0.312561	3.53137e-12	postive
PDHB	AL022322.1	-0.339795	3.01392e-14	negative
MTF1	AL022322.1	0.470153	2.19329e-27	postive
GLS	AL022322.1	0.420825	1.00457e-21	postive
ATP7A	AL022322.1	0.348327	6.13205e-15	postive
LIPT1	MCCC1-AS1	0.301351	2.1891e-11	postive
MTF1	MCCC1-AS1	0.397383	2.41402e-19	postive
GLS	MCCC1-AS1	0.606079	9.08051e-49	postive
ATP7A	MCCC1-AS1	0.507401	2.58467e-32	postive
PDHB	ASAP1-IT2	-0.315077	2.31967e-12	negative
MTF1	ASAP1-IT2	0.53487	2.33475e-36	postive
GLS	ASAP1-IT2	0.641226	3.88415e-56	postive
NLRP3	ASAP1-IT2	0.403658	5.80512e-20	postive
ATP7A	ASAP1-IT2	0.496062	9.4901e-31	postive
MTF1	LINC01876	0.325295	4.04064e-13	postive
ATP7A	LINC01876	0.439279	9.81125e-24	postive
GLS	LMO7-AS1	0.663962	1.9301e-61	postive
ATP7A	LMO7-AS1	0.432672	5.31744e-23	postive
MTF1	AC138028.2	0.422169	7.23859e-22	postive
MTF1	PPP3CB-AS1	0.498831	3.98588e-31	postive
GLS	PPP3CB-AS1	0.663089	3.14766e-61	postive
ATP7A	PPP3CB-AS1	0.579208	1.00198e-43	postive
MTF1	AC007314.1	0.471797	1.36792e-27	postive
GLS	AC007314.1	0.625469	1.02191e-52	postive
ATP7A	AC007314.1	0.510334	9.95105e-33	postive
GLS	LCMT1-AS1	0.328015	2.5087e-13	postive
LIAS	OTUD6B-AS1	0.367779	1.35e-16	postive
LIPT1	OTUD6B-AS1	0.480337	1.13001e-28	postive
GLS	OTUD6B-AS1	0.569708	4.72326e-42	postive
DLAT	OTUD6B-AS1	0.304648	1.29048e-11	postive
NFE2L2	OTUD6B-AS1	0.435042	2.91262e-23	postive
ATP7A	OTUD6B-AS1	0.392536	7.11114e-19	postive
PDHB	AC092828.1	-0.323154	5.85926e-13	negative
MTF1	AC092828.1	0.492602	2.77532e-30	postive
GLS	AC092828.1	0.575456	4.66003e-43	postive
NLRP3	AC092828.1	0.328997	2.10974e-13	postive
ATP7A	AC092828.1	0.524017	1.02415e-34	postive
LIPT1	AL163953.1	0.328675	2.2333e-13	postive
GLS	AL163953.1	0.342188	1.93773e-14	postive
PDHB	PRC1-AS1	-0.302858	1.72068e-11	negative
MTF1	PRC1-AS1	0.547085	2.80273e-38	postive
GLS	PRC1-AS1	0.547448	2.45083e-38	postive
NLRP3	PRC1-AS1	0.338068	4.13569e-14	postive
ATP7A	PRC1-AS1	0.492166	3.17466e-30	postive
LIPT1	SEPSECS-AS1	0.37422	3.59877e-17	postive
MTF1	SEPSECS-AS1	0.32836	2.3608e-13	postive
GLS	SEPSECS-AS1	0.701055	3.58445e-71	postive
NFE2L2	SEPSECS-AS1	0.345999	9.51437e-15	postive
ATP7A	SEPSECS-AS1	0.529591	1.49416e-35	postive
MTF1	AL110115.1	0.527296	3.31466e-35	postive
GLS	AL110115.1	0.668305	1.65542e-62	postive
NLRP3	AL110115.1	0.352132	2.9667e-15	postive
ATP7A	AL110115.1	0.488454	9.88612e-30	postive
MTF1	AC080013.1	0.555163	1.35935e-39	postive
GLS	AC080013.1	0.556139	9.37613e-40	postive
NLRP3	AC080013.1	0.429311	1.23838e-22	postive
ATP7A	AC080013.1	0.462997	1.66208e-26	postive
MTF1	AC244093.3	0.499474	3.25552e-31	postive
GLS	AC244093.3	0.604185	2.13483e-48	postive
NLRP3	AC244093.3	0.325066	4.20513e-13	postive
ATP7A	AC244093.3	0.522759	1.57334e-34	postive
MTF1	MIR34AHG	0.385739	3.13947e-18	postive
MTF1	ALKBH3-AS1	0.510456	9.56306e-33	postive
GLS	ALKBH3-AS1	0.656512	1.18631e-59	postive
ATP7A	ALKBH3-AS1	0.554328	1.86535e-39	postive
MTF1	ZBED3-AS1	0.438894	1.08371e-23	postive
GLS	ZBED3-AS1	0.591765	5.04818e-46	postive
NLRP3	ZBED3-AS1	0.328913	2.14158e-13	postive
ATP7A	ZBED3-AS1	0.497719	5.65207e-31	postive
MTF1	SKAP1-AS1	0.399883	1.37315e-19	postive
GLS	SKAP1-AS1	0.440332	7.46944e-24	postive
ATP7A	SKAP1-AS1	0.31231	3.68163e-12	postive
LIPT1	AC023632.2	0.323948	5.10705e-13	postive
GLS	AC023632.2	0.415294	3.80785e-21	postive
GLS	AC106028.3	0.301226	2.23316e-11	postive
MTF1	AC100774.1	0.520441	3.45577e-34	postive
GLS	AC100774.1	0.663683	2.25705e-61	postive
NLRP3	AC100774.1	0.379604	1.16481e-17	postive
ATP7A	AC100774.1	0.600818	9.62126e-48	postive
SLC31A2	LINC02773	0.311121	4.48367e-12	postive
NLRP3	LINC02773	0.412943	6.6611e-21	postive
MTF1	AL033504.1	0.496259	8.92464e-31	postive
GLS	AL033504.1	0.47135	1.55569e-27	postive
NLRP3	AL033504.1	0.34895	5.44827e-15	postive
ATP7A	AL033504.1	0.323645	5.38158e-13	postive
CDKN2A	AC127024.5	0.338324	3.9462e-14	postive
PDHB	AL031005.1	-0.302306	1.87974e-11	negative
MTF1	AL031005.1	0.521116	2.75028e-34	postive
GLS	AL031005.1	0.493856	1.88416e-30	postive
NLRP3	AL031005.1	0.389545	1.37259e-18	postive
ATP7A	AL031005.1	0.397876	2.16064e-19	postive
MTF1	AL162424.1	0.491599	3.77937e-30	postive
GLS	AL162424.1	0.392822	6.67553e-19	postive
NLRP3	AL162424.1	0.459415	4.50035e-26	postive
ATP7A	AL162424.1	0.373362	4.2992e-17	postive
GLS	AC027644.3	0.373066	4.57045e-17	postive
ATP7A	AC027644.3	0.342274	1.90688e-14	postive
LIPT2	AL117332.1	0.328143	2.45302e-13	postive
FDX1	ZBED5-AS1	0.313482	3.02949e-12	postive
LIPT1	AC125257.1	0.442638	4.0956e-24	postive
MTF1	AC125257.1	0.334196	8.34603e-14	postive
GLS	AC125257.1	0.645271	4.77295e-57	postive
DLAT	AC125257.1	0.385765	3.12198e-18	postive
NFE2L2	AC125257.1	0.390717	1.06178e-18	postive
ATP7A	AC125257.1	0.56187	1.03396e-40	postive
MTF1	AP000763.3	0.578697	1.23685e-43	postive
GLS	AP000763.3	0.599182	1.98659e-47	postive
NLRP3	AP000763.3	0.545289	5.43058e-38	postive
ATP7A	AP000763.3	0.483991	3.80475e-29	postive
MTF1	AC022778.1	0.445478	1.94252e-24	postive
GLS	AC022778.1	0.513278	3.78301e-33	postive
NLRP3	AC022778.1	0.368201	1.23898e-16	postive
ATP7A	AC022778.1	0.371706	6.05083e-17	postive
MTF1	AC104462.2	0.46633	6.51081e-27	postive
GLS	AC104462.2	0.41605	3.17876e-21	postive
NLRP3	AC104462.2	0.659793	1.96297e-60	postive
ATP7A	AC104462.2	0.365454	2.15959e-16	postive
MTF1	AL512770.1	0.335299	6.83962e-14	postive
MTF1	AL161729.2	0.366763	1.65848e-16	postive
GLS	AL161729.2	0.541762	1.96881e-37	postive
ATP7A	AL161729.2	0.577197	2.28944e-43	postive
MTF1	THBS3-AS1	0.31387	2.83956e-12	postive
MTF1	AL162724.2	0.538301	6.86731e-37	postive
GLS	AL162724.2	0.531925	6.60284e-36	postive
NLRP3	AL162724.2	0.369328	9.84988e-17	postive
ATP7A	AL162724.2	0.455146	1.45237e-25	postive
SLC31A2	LINC01235	0.307498	8.12787e-12	postive
NLRP3	LINC01235	0.459334	4.60144e-26	postive
MTF1	AC012317.1	0.472434	1.13854e-27	postive
NLRP3	AC012317.1	0.309045	6.31088e-12	postive
NLRP3	KRT7-AS	0.336176	5.83566e-14	postive
LIPT1	EBLN3P	0.423913	4.72171e-22	postive
MTF1	EBLN3P	0.444583	2.45899e-24	postive
GLS	EBLN3P	0.620534	1.0982e-51	postive
DLAT	EBLN3P	0.311015	4.56297e-12	postive
NFE2L2	EBLN3P	0.405092	4.17361e-20	postive
ATP7A	EBLN3P	0.617585	4.44858e-51	postive
MTF1	AL031710.2	0.38986	1.28137e-18	postive
GLS	AL031710.2	0.579885	7.57806e-44	postive
ATP7A	AL031710.2	0.435845	2.37236e-23	postive
MTF1	AL731571.1	0.483266	4.72672e-29	postive
GLS	AL731571.1	0.312577	3.52231e-12	postive
MTF1	AC002558.2	0.551516	5.38437e-39	postive
GLS	AC002558.2	0.54847	1.67802e-38	postive
NLRP3	AC002558.2	0.446355	1.54048e-24	postive
ATP7A	AC002558.2	0.48531	2.56013e-29	postive
MTF1	CD44-AS1	0.541885	1.88268e-37	postive
GLS	CD44-AS1	0.618782	2.52596e-51	postive
NLRP3	CD44-AS1	0.432923	4.98983e-23	postive
ATP7A	CD44-AS1	0.522122	1.95476e-34	postive
MTF1	ZNF710-AS1	0.34871	5.70192e-15	postive
NLRP3	AC107464.2	0.310318	5.11944e-12	postive
MTF1	RTCA-AS1	0.304391	1.34503e-11	postive
MTF1	AL354989.1	0.551938	4.59448e-39	postive
GLS	AL354989.1	0.615156	1.39226e-50	postive
NLRP3	AL354989.1	0.36906	1.04037e-16	postive
ATP7A	AL354989.1	0.542634	1.43392e-37	postive
MTF1	AC005753.1	0.443874	2.96318e-24	postive
NLRP3	AC005753.1	0.312575	3.52317e-12	postive
MTF1	AC006017.1	0.43439	3.43869e-23	postive
GLS	AC006017.1	0.703225	8.67738e-72	postive
ATP7A	AC006017.1	0.583614	1.60751e-44	postive
PDHA1	GSEC	-0.361535	4.72862e-16	negative
NLRP3	GSEC	0.366344	1.80505e-16	postive
NFE2L2	AC008074.2	0.419253	1.47063e-21	postive
MTF1	AP006621.2	0.361784	4.50037e-16	postive
GLS	AP006621.2	0.334323	8.15756e-14	postive
GLS	HCG25	0.319184	1.15831e-12	postive
LIPT1	Z84485.1	0.319325	1.13091e-12	postive
GLS	Z84485.1	0.496113	9.34143e-31	postive
GLS	AC016957.2	0.378763	1.39126e-17	postive
MTF1	AC131971.1	0.535497	1.86928e-36	postive
GLS	AC131971.1	0.679442	2.50759e-65	postive
NLRP3	AC131971.1	0.353028	2.49724e-15	postive
ATP7A	AC131971.1	0.571241	2.55784e-42	postive
MTF1	LPP-AS2	0.310073	5.32981e-12	postive
NLRP3	LPP-AS2	0.364334	2.70483e-16	postive
MTF1	AL022157.1	0.366922	1.60602e-16	postive
GLS	AL022157.1	0.720579	6.33847e-77	postive
ATP7A	AL022157.1	0.656584	1.14069e-59	postive
MTF1	AC019254.1	0.449211	7.20642e-25	postive
GLS	AC019254.1	0.330854	1.51789e-13	postive
NLRP3	AC019254.1	0.553493	2.55843e-39	postive
GLS	AL021408.1	0.453024	2.58447e-25	postive
MTF1	AL590729.1	0.476047	3.98966e-28	postive
GLS	AL590729.1	0.51114	7.6438e-33	postive
ATP7A	AL590729.1	0.468326	3.69479e-27	postive
MTF1	AC012213.3	0.419099	1.5267e-21	postive
GLS	AC012213.3	0.757674	2.47789e-89	postive
ATP7A	AC012213.3	0.540003	3.72103e-37	postive
GLS	LINC01186	0.42997	1.04994e-22	postive
ATP7A	LINC01186	0.340856	2.47892e-14	postive
FDX1	AP001372.2	0.381874	7.19506e-18	postive
LIAS	AP001372.2	0.393072	6.31629e-19	postive
LIPT1	AP001372.2	0.476115	3.91134e-28	postive
DLD	AP001372.2	0.32124	8.14914e-13	postive
DLAT	AP001372.2	0.390304	1.16254e-18	postive
NFE2L2	AP001372.2	0.304555	1.30992e-11	postive
CDKN2A	AC127024.6	0.310367	5.07798e-12	postive
PDHA1	AC005224.3	-0.311839	3.98124e-12	negative
MTF1	AC005224.3	0.493099	2.38071e-30	postive
SLC31A2	AC005224.3	0.319405	1.11542e-12	postive
NLRP3	AC005224.3	0.509962	1.12377e-32	postive
MTF1	LINC02362	0.369008	1.05137e-16	postive
NLRP3	LINC02362	0.340009	2.89735e-14	postive
GLS	ASH1L-AS1	0.396131	3.19673e-19	postive
PDHB	MIR29B2CHG	-0.304849	1.24934e-11	negative
MTF1	MIR29B2CHG	0.555435	1.2257e-39	postive
GLS	MIR29B2CHG	0.574922	5.79022e-43	postive
NLRP3	MIR29B2CHG	0.427892	1.76481e-22	postive
ATP7A	MIR29B2CHG	0.473175	9.19021e-28	postive
MTF1	LINC02035	0.534717	2.46565e-36	postive
GLS	LINC02035	0.48097	9.36584e-29	postive
NLRP3	LINC02035	0.374775	3.20722e-17	postive
ATP7A	LINC02035	0.494629	1.4823e-30	postive
MTF1	AC120042.2	0.301114	2.27323e-11	postive
GLS	AC120042.2	0.443323	3.42381e-24	postive
ATP7A	AC120042.2	0.385332	3.42785e-18	postive
MTF1	AC104984.2	0.478441	1.97786e-28	postive
GLS	AC104984.2	0.607292	5.23552e-49	postive
NLRP3	AC104984.2	0.326007	3.56792e-13	postive
ATP7A	AC104984.2	0.482678	5.63377e-29	postive
ATP7B	AL035045.1	0.362392	3.98753e-16	postive
MTF1	GHRLOS	0.467202	5.08509e-27	postive
GLS	GHRLOS	0.567597	1.09324e-41	postive
ATP7A	GHRLOS	0.459494	4.40321e-26	postive
MTF1	LINC02328	0.427525	1.93338e-22	postive
GLS	LINC02328	0.475088	5.27594e-28	postive
SLC31A2	LINC02328	0.338239	4.0078e-14	postive
NLRP3	LINC02328	0.530472	1.09887e-35	postive
ATP7A	LINC02328	0.387497	2.14546e-18	postive
MTF1	AL096701.3	0.406694	2.88104e-20	postive
GLS	AL096701.3	0.600171	1.28188e-47	postive
ATP7A	AL096701.3	0.534899	2.31091e-36	postive
PDHB	AC105020.1	-0.32314	5.87386e-13	negative
MTF1	AC105020.1	0.436429	2.04335e-23	postive
NLRP3	AC105020.1	0.387711	2.04801e-18	postive
MTF1	RAP2C-AS1	0.479286	1.54142e-28	postive
GLS	RAP2C-AS1	0.733993	3.60253e-81	postive
NFE2L2	RAP2C-AS1	0.311216	4.41342e-12	postive
NLRP3	RAP2C-AS1	0.317062	1.66047e-12	postive
ATP7A	RAP2C-AS1	0.720789	5.46369e-77	postive
SLC31A2	LINC02084	0.357804	9.87016e-16	postive
MTF1	AC108472.1	0.440505	7.14104e-24	postive
GLS	AC108472.1	0.450708	4.82491e-25	postive
NLRP3	AC108472.1	0.337124	4.91175e-14	postive
ATP7A	AC108472.1	0.482185	6.52566e-29	postive
GLS	AC008083.2	0.304225	1.38146e-11	postive
LIAS	LINC00467	0.403659	5.80366e-20	postive
LIPT1	LINC00467	0.409329	1.55964e-20	postive
MTF1	AC040934.1	0.410226	1.26382e-20	postive
GLS	AC040934.1	0.614738	1.69326e-50	postive
NLRP3	AC040934.1	0.316655	1.77877e-12	postive
ATP7A	AC040934.1	0.60631	8.17819e-49	postive
LIPT1	AC093227.1	0.397825	2.18588e-19	postive
MTF1	AC093227.1	0.304176	1.39234e-11	postive
GLS	AC093227.1	0.708621	2.40885e-73	postive
DLST	AC093227.1	-0.319986	1.01022e-12	negative
NFE2L2	AC093227.1	0.440316	7.49928e-24	postive
ATP7A	AC093227.1	0.651177	2.10949e-58	postive
MTF1	AC004223.2	0.490815	4.80735e-30	postive
GLS	AC004223.2	0.620576	1.07661e-51	postive
NLRP3	AC004223.2	0.400762	1.12476e-19	postive
ATP7A	AC004223.2	0.615341	1.27699e-50	postive
MTF1	AC068790.6	0.444173	2.73934e-24	postive
GLS	AC068790.6	0.745207	6.37462e-85	postive
ATP7A	AC068790.6	0.589576	1.29148e-45	postive
MTF1	AL136304.1	0.301193	2.24501e-11	postive
GLS	AL136304.1	0.330813	1.52916e-13	postive
GLS	AC108681.1	0.338545	3.79004e-14	postive
LIPT1	SUGT1-DT	0.370147	8.33155e-17	postive
GLS	SUGT1-DT	0.522701	1.60504e-34	postive
DLST	SUGT1-DT	-0.361094	5.1604e-16	negative
ATP7B	SUGT1-DT	0.375368	2.83428e-17	postive
PDHB	AC137932.3	-0.347803	6.77091e-15	negative
MTF1	AC137932.3	0.467821	4.26558e-27	postive
GLS	AC137932.3	0.435843	2.37383e-23	postive
ATP7A	AC137932.3	0.352194	2.93172e-15	postive
GLS	LINC01106	0.363523	3.18176e-16	postive
NFE2L2	LINC01106	0.301901	2.00532e-11	postive
ATP7A	LINC01106	0.360298	6.04202e-16	postive
MTF1	AL596247.1	0.493315	2.2272e-30	postive
GLS	AL596247.1	0.705633	1.77041e-72	postive
NLRP3	AL596247.1	0.315356	2.21367e-12	postive
ATP7A	AL596247.1	0.564037	4.4406e-41	postive
MTF1	AL592301.1	0.45335	2.36607e-25	postive
GLS	AL592301.1	0.359961	6.45705e-16	postive
NLRP3	AL592301.1	0.302623	1.78667e-11	postive
ATP7A	AL592301.1	0.325241	4.07857e-13	postive
MTF1	AL008729.1	0.533252	4.13839e-36	postive
GLS	AL008729.1	0.55132	5.79512e-39	postive
NLRP3	AL008729.1	0.50032	2.49212e-31	postive
ATP7A	AL008729.1	0.403037	6.69343e-20	postive
MTF1	AL031666.2	0.466462	6.27201e-27	postive
GLS	AL031666.2	0.620077	1.36564e-51	postive
ATP7A	AL031666.2	0.586755	4.28541e-45	postive
GLS	EPCAM-DT	0.44302	3.70651e-24	postive
DLST	EPCAM-DT	-0.335644	6.42627e-14	negative
ATP7A	EPCAM-DT	0.30763	7.95508e-12	postive
LIPT2	AC121338.2	0.345316	1.08152e-14	postive
MTF1	AC010132.4	0.378967	1.33257e-17	postive
GLS	AC010132.4	0.759335	6.11643e-90	postive
ATP7A	AC010132.4	0.51625	1.41113e-33	postive
MTF1	AC004148.1	0.376185	2.38998e-17	postive
GLS	AC004148.1	0.385733	3.14417e-18	postive
MTF1	AL445490.1	0.413328	6.07925e-21	postive
NLRP3	AL445490.1	0.31131	4.34532e-12	postive
MTF1	AL008718.3	0.499273	3.46846e-31	postive
GLS	AL008718.3	0.656153	1.4426e-59	postive
ATP7A	AL008718.3	0.514582	2.45702e-33	postive
SLC31A2	LINC02446	0.398037	2.08367e-19	postive
GLS	FALEC	0.33005	1.75117e-13	postive
MTF1	AC243967.2	0.354015	2.0639e-15	postive
GLS	AC243967.2	0.580725	5.35277e-44	postive
ATP7A	AC243967.2	0.48941	7.38749e-30	postive
MTF1	AP000866.6	0.449824	6.11612e-25	postive
GLS	AP000866.6	0.73674	4.52244e-82	postive
ATP7A	AP000866.6	0.579878	7.6012e-44	postive
MTF1	MIR223HG	0.414111	5.04856e-21	postive
GLS	MIR223HG	0.361963	4.34254e-16	postive
NLRP3	MIR223HG	0.650913	2.42904e-58	postive
LIPT1	AC008280.2	0.371681	6.0815e-17	postive
GLS	AC008280.2	0.486331	1.88129e-29	postive
NFE2L2	AC008280.2	0.310112	5.29547e-12	postive
ATP7A	AC008280.2	0.416559	2.81356e-21	postive
MTF1	AC007823.1	0.440678	6.82646e-24	postive
GLS	AC007823.1	0.637632	2.43764e-55	postive
NFE2L2	AC007823.1	0.304585	1.30365e-11	postive
ATP7A	AC007823.1	0.52919	1.71814e-35	postive
MTF1	AL590369.1	0.343953	1.39564e-14	postive
GLS	FSIP2-AS2	0.556609	7.83935e-40	postive
ATP7A	FSIP2-AS2	0.392535	7.1126e-19	postive
MTF1	AC022211.3	0.389555	1.36967e-18	postive
MTF1	CEP250-AS1	0.484792	2.99135e-29	postive
GLS	CEP250-AS1	0.672886	1.18641e-63	postive
NLRP3	CEP250-AS1	0.398208	2.00503e-19	postive
ATP7A	CEP250-AS1	0.569559	5.01219e-42	postive
MTF1	AC005277.2	0.41614	3.11108e-21	postive
GLS	AC005277.2	0.473781	7.71189e-28	postive
ATP7A	AC005277.2	0.392721	6.82592e-19	postive
MTF1	RAB11B-AS1	-0.377265	1.90639e-17	negative
LIPT2	AC083880.1	0.339466	3.2015e-14	postive
MTF1	AL162734.1	0.343569	1.49903e-14	postive
GLS	AL162734.1	0.703985	5.26381e-72	postive
ATP7A	AL162734.1	0.516645	1.23696e-33	postive
LIPT1	RNF139-AS1	0.310633	4.85972e-12	postive
MTF1	RNF139-AS1	0.362148	4.18552e-16	postive
GLS	RNF139-AS1	0.687802	1.58248e-67	postive
ATP7A	RNF139-AS1	0.459116	4.88795e-26	postive
MTF1	AC099811.1	0.526288	4.69429e-35	postive
GLS	AC099811.1	0.701355	2.94878e-71	postive
NLRP3	AC099811.1	0.381201	8.30246e-18	postive
ATP7A	AC099811.1	0.562515	8.04518e-41	postive
MTF1	AC078795.1	0.568992	6.28374e-42	postive
GLS	AC078795.1	0.709035	1.82391e-73	postive
NLRP3	AC078795.1	0.40622	3.21555e-20	postive
ATP7A	AC078795.1	0.580594	5.65123e-44	postive
MTF1	AC108727.1	0.457749	7.12368e-26	postive
GLS	AC108727.1	0.549549	1.12322e-38	postive
NLRP3	AC108727.1	0.380066	1.05649e-17	postive
ATP7A	AC108727.1	0.552603	3.57777e-39	postive
LIPT1	AC092953.2	0.313813	2.86664e-12	postive
MTF1	AC092953.2	0.39658	2.89089e-19	postive
GLS	AC092953.2	0.744351	1.25249e-84	postive
DLST	AC092953.2	-0.316284	1.8935e-12	negative
NFE2L2	AC092953.2	0.383178	5.44616e-18	postive
ATP7A	AC092953.2	0.558669	3.56077e-40	postive
PDHA1	AC002091.1	-0.306968	8.86148e-12	negative
MTF1	AC002091.1	0.383547	5.03148e-18	postive
SLC31A2	AC002091.1	0.51772	8.63334e-34	postive
NLRP3	AC002091.1	0.60104	8.71425e-48	postive
MTF1	AC091185.1	0.560916	1.49689e-40	postive
GLS	AC091185.1	0.518645	6.32982e-34	postive
NLRP3	AC091185.1	0.403464	6.06882e-20	postive
ATP7A	AC091185.1	0.483574	4.31003e-29	postive
MTF1	AC007431.1	0.525775	5.60242e-35	postive
GLS	AC007431.1	0.462511	1.90394e-26	postive
NLRP3	AC007431.1	0.358409	8.76595e-16	postive
ATP7A	AC007431.1	0.412441	7.50089e-21	postive
MTF1	RNASEH1-AS1	-0.418206	1.89382e-21	negative
LIPT2	RNASEH1-AS1	0.352066	3.00479e-15	postive
MTF1	AC036214.2	0.366549	1.73162e-16	postive
GLS	AC036214.2	0.546954	2.94111e-38	postive
ATP7A	AC036214.2	0.428454	1.53398e-22	postive
NLRP3	DOCK8-AS1	0.305141	1.19173e-11	postive
SLC31A2	AC025048.4	0.318118	1.38845e-12	postive
MTF1	AC010973.1	0.527126	3.51541e-35	postive
GLS	AC010973.1	0.344442	1.27387e-14	postive
NLRP3	AC010973.1	0.378951	1.33729e-17	postive
ATP7A	AC010973.1	0.353111	2.45741e-15	postive
MTF1	AC023157.2	0.319149	1.16524e-12	postive
NLRP3	AC023157.2	0.445198	2.09143e-24	postive
PDHB	AC090510.2	-0.31465	2.49205e-12	negative
MTF1	AC090510.2	0.504788	6.00066e-32	postive
GLS	AC090510.2	0.506516	3.43988e-32	postive
NLRP3	AC090510.2	0.306366	9.77247e-12	postive
ATP7A	AC090510.2	0.434251	3.56213e-23	postive
MTF1	SMG7-AS1	0.501409	1.76466e-31	postive
GLS	SMG7-AS1	0.371055	6.91606e-17	postive
ATP7A	SMG7-AS1	0.376088	2.43925e-17	postive
MTF1	NSMCE1-DT	0.301707	2.06835e-11	postive
GLS	NSMCE1-DT	0.495836	1.01844e-30	postive
ATP7A	NSMCE1-DT	0.426078	2.76835e-22	postive
CDKN2A	PPP1R14B-AS1	0.308388	7.02861e-12	postive
NFE2L2	PPP1R14B-AS1	-0.37218	5.48834e-17	negative
MTF1	AL592114.3	0.413306	6.11181e-21	postive
GLS	AL592114.3	0.409342	1.55469e-20	postive
NLRP3	AL592114.3	0.33238	1.15632e-13	postive
ATP7A	AL592114.3	0.373693	4.01466e-17	postive
LIPT2	EXOC3-AS1	0.307494	8.1328e-12	postive
LIPT1	ZNF197-AS1	0.437501	1.55154e-23	postive
GLS	ZNF197-AS1	0.573994	8.43399e-43	postive
ATP7A	ZNF197-AS1	0.488716	9.12934e-30	postive
MTF1	AC124067.2	-0.300872	2.3624e-11	negative
GLS	GRM8-AS1	0.547896	2.07615e-38	postive
ATP7A	GRM8-AS1	0.452278	3.1622e-25	postive
LIAS	AC008966.1	0.413555	5.76091e-21	postive
LIPT1	AC008966.1	0.362258	4.0951e-16	postive
MTF1	AL033384.2	0.363368	3.28207e-16	postive
GLS	AL033384.2	0.351038	3.65956e-15	postive
MTF1	CDC42-IT1	0.475727	4.38042e-28	postive
GLS	CDC42-IT1	0.74601	3.37405e-85	postive
ATP7A	CDC42-IT1	0.591214	6.39888e-46	postive
MTF1	SNHG11	-0.368374	1.19631e-16	negative
DLST	SNHG11	-0.300956	2.3312e-11	negative
MTF1	AC009262.1	0.302632	1.78412e-11	postive
GLS	AC009262.1	0.662735	3.8354e-61	postive
ATP7A	AC009262.1	0.578635	1.26904e-43	postive
GLS	LINC01967	0.368333	1.20616e-16	postive
ATP7A	LINC01967	0.565044	2.99237e-41	postive
GLS	AL110115.2	0.444697	2.38666e-24	postive
LIPT1	AC069222.1	0.306358	9.78408e-12	postive
GLS	AC069222.1	0.539555	4.37406e-37	postive
DLST	AC069222.1	-0.325493	3.90296e-13	negative
ATP7A	AC069222.1	0.440432	7.27787e-24	postive
MTF1	AC016949.1	0.496646	7.91048e-31	postive
GLS	AC016949.1	0.730448	5.05269e-80	postive
NLRP3	AC016949.1	0.335441	6.6658e-14	postive
ATP7A	AC016949.1	0.618679	2.65236e-51	postive
MTF1	AC009093.4	0.302632	1.78428e-11	postive
NLRP3	AC009093.4	0.375191	2.9409e-17	postive
MTF1	LINC00513	0.357042	1.14593e-15	postive
GLS	LINC00513	0.478505	1.94075e-28	postive
ATP7A	LINC00513	0.394249	4.86364e-19	postive
LIPT1	AC019131.2	0.346952	7.95133e-15	postive
MTF1	AC019131.2	0.301997	1.97493e-11	postive
GLS	AC019131.2	0.63923	1.08044e-55	postive
NFE2L2	AC019131.2	0.317456	1.55356e-12	postive
ATP7A	AC019131.2	0.436463	2.02539e-23	postive
LIPT1	WEE2-AS1	0.304603	1.29974e-11	postive
MTF1	AL445222.1	0.378832	1.37129e-17	postive
GLS	AL445222.1	0.338241	4.00691e-14	postive
ATP7A	AL445222.1	0.312169	3.7692e-12	postive
PDHB	SLFNL1-AS1	-0.317518	1.53713e-12	negative
MTF1	SLFNL1-AS1	0.565519	2.48291e-41	postive
GLS	SLFNL1-AS1	0.484691	3.08339e-29	postive
ATP7A	SLFNL1-AS1	0.404164	5.16728e-20	postive
MTF1	AC138932.4	0.570047	4.12535e-42	postive
GLS	AC138932.4	0.596888	5.45266e-47	postive
NLRP3	AC138932.4	0.406276	3.17445e-20	postive
ATP7A	AC138932.4	0.495604	1.09482e-30	postive
MTF1	LINC01376	0.468041	4.00756e-27	postive
GLS	LINC01376	0.634366	1.26664e-54	postive
ATP7A	LINC01376	0.598852	2.2981e-47	postive
MTF1	AC114760.2	0.531286	8.26435e-36	postive
GLS	AC114760.2	0.600015	1.37402e-47	postive
NLRP3	AC114760.2	0.556301	8.81502e-40	postive
ATP7A	AC114760.2	0.47449	6.27764e-28	postive
ATP7B	AC116345.1	0.31502	2.34195e-12	postive
MTF1	AP000350.6	0.386374	2.73689e-18	postive
GLS	AP000350.6	0.519246	5.17237e-34	postive
ATP7A	AP000350.6	0.488544	9.61956e-30	postive
GLS	AL035416.1	0.599235	1.94051e-47	postive
ATP7A	AL035416.1	0.438801	1.11012e-23	postive
ATP7A	PRICKLE2-DT	0.473936	7.37311e-28	postive
MTF1	LINC00294	0.353396	2.32599e-15	postive
MTF1	AL031651.2	0.410957	1.0645e-20	postive
GLS	AL031651.2	0.591884	4.79752e-46	postive
NLRP3	AL031651.2	0.365177	2.28375e-16	postive
ATP7A	AL031651.2	0.461359	2.62501e-26	postive
MTF1	TNFRSF10A-AS1	0.403698	5.75224e-20	postive
GLS	TNFRSF10A-AS1	0.496945	7.20479e-31	postive
DLAT	TNFRSF10A-AS1	0.36124	5.01307e-16	postive
NFE2L2	TNFRSF10A-AS1	0.339086	3.43246e-14	postive
ATP7A	TNFRSF10A-AS1	0.44303	3.69713e-24	postive
LIPT1	AC006504.7	0.377591	1.78027e-17	postive
GLS	AC006504.7	0.568059	9.10392e-42	postive
DLST	AC006504.7	-0.300099	2.67111e-11	negative
NFE2L2	AC006504.7	0.376883	2.06557e-17	postive
ATP7A	AC006504.7	0.459282	4.66826e-26	postive
MTF1	TBL1XR1-AS1	0.553678	2.38517e-39	postive
GLS	TBL1XR1-AS1	0.612027	5.96787e-50	postive
NLRP3	TBL1XR1-AS1	0.369535	9.44095e-17	postive
ATP7A	TBL1XR1-AS1	0.516002	1.53277e-33	postive
NLRP3	LINC02550	0.373965	3.794e-17	postive
MTF1	AL078644.1	0.390024	1.23603e-18	postive
GLS	AL078644.1	0.326778	3.11756e-13	postive
NLRP3	AL078644.1	0.479873	1.29611e-28	postive
MTF1	AL109923.1	0.472215	1.21294e-27	postive
GLS	AL109923.1	0.753885	5.7863e-88	postive
NLRP3	AL109923.1	0.313737	2.90304e-12	postive
ATP7A	AL109923.1	0.591337	6.07056e-46	postive
LIPT1	CHASERR	0.308257	7.18064e-12	postive
MTF1	CHASERR	0.482126	6.64102e-29	postive
GLS	CHASERR	0.716709	9.56808e-76	postive
NFE2L2	CHASERR	0.375604	2.69854e-17	postive
NLRP3	CHASERR	0.408761	1.78118e-20	postive
ATP7A	CHASERR	0.553133	2.93066e-39	postive
MTF1	AC104109.4	0.551914	4.6364e-39	postive
GLS	AC104109.4	0.58622	5.37393e-45	postive
NLRP3	AC104109.4	0.441923	4.93733e-24	postive
ATP7A	AC104109.4	0.477811	2.37962e-28	postive
MTF1	AC090519.1	0.541699	2.01447e-37	postive
GLS	AC090519.1	0.644629	6.67171e-57	postive
NLRP3	AC090519.1	0.387124	2.32656e-18	postive
ATP7A	AC090519.1	0.543419	1.07713e-37	postive
PDHA1	AP000695.1	-0.3448	1.19122e-14	negative
SLC31A2	AP000695.1	0.438873	1.08952e-23	postive
NLRP3	AP000695.1	0.508971	1.5526e-32	postive
MTF1	CENPN-AS1	0.35662	1.24439e-15	postive
GLS	CENPN-AS1	0.482055	6.78354e-29	postive
ATP7A	CENPN-AS1	0.331105	1.45171e-13	postive
PDHB	NEAT1	-0.320274	9.61542e-13	negative
MTF1	NEAT1	0.562701	7.48309e-41	postive
GLS	NEAT1	0.586002	5.88971e-45	postive
NLRP3	NEAT1	0.504453	6.68151e-32	postive
ATP7A	NEAT1	0.455618	1.27696e-25	postive
MTF1	AC023043.3	0.356007	1.40235e-15	postive
GLS	AC008760.1	0.384664	3.95857e-18	postive
PDHB	AL355916.2	-0.327262	2.86385e-13	negative
MTF1	AL355916.2	0.551102	6.28763e-39	postive
GLS	AL355916.2	0.515936	1.56683e-33	postive
NLRP3	AL355916.2	0.407457	2.41326e-20	postive
ATP7A	AL355916.2	0.415614	3.52777e-21	postive
PDHA1	ZNF674-AS1	0.331667	1.31325e-13	postive
GLS	ZNF674-AS1	0.420966	9.70632e-22	postive
ATP7A	ZNF674-AS1	0.40162	9.25245e-20	postive
PDHB	GTF3C2-AS1	-0.31387	2.83926e-12	negative
MTF1	GTF3C2-AS1	0.567131	1.31459e-41	postive
GLS	GTF3C2-AS1	0.651435	1.83783e-58	postive
NLRP3	GTF3C2-AS1	0.426485	2.5033e-22	postive
ATP7A	GTF3C2-AS1	0.579113	1.04233e-43	postive
MTF1	AC083806.2	0.546114	4.00993e-38	postive
GLS	AC083806.2	0.680195	1.59993e-65	postive
NLRP3	AC083806.2	0.371605	6.17725e-17	postive
ATP7A	AC083806.2	0.562886	6.96138e-41	postive
MTF1	AC124283.3	0.519015	5.5904e-34	postive
GLS	AC124283.3	0.662579	4.18421e-61	postive
NLRP3	AC124283.3	0.311864	3.9648e-12	postive
ATP7A	AC124283.3	0.528379	2.27782e-35	postive
MTF1	MACC1-AS1	0.395013	4.10319e-19	postive
GLS	MACC1-AS1	0.706104	1.29493e-72	postive
ATP7A	MACC1-AS1	0.62263	4.02612e-52	postive
GLS	AC002401.2	0.399734	1.42029e-19	postive
DLST	AC002401.2	-0.302296	1.88277e-11	negative
ATP7B	AC002401.2	0.357571	1.03312e-15	postive
MTF1	MRPS30-DT	0.429884	1.07289e-22	postive
GLS	MRPS30-DT	0.683837	1.78589e-66	postive
NLRP3	MRPS30-DT	0.317703	1.48974e-12	postive
ATP7A	MRPS30-DT	0.486516	1.7794e-29	postive
MTF1	AC138207.2	-0.372315	5.33668e-17	negative
MTF1	PHC2-AS1	0.443635	3.1546e-24	postive
GLS	PHC2-AS1	0.619374	1.907e-51	postive
ATP7A	PHC2-AS1	0.467114	5.21448e-27	postive
MTF1	NRIR	0.341755	2.09942e-14	postive
MTF1	AC060766.6	0.489865	6.4299e-30	postive
GLS	AC060766.6	0.553063	3.00828e-39	postive
NLRP3	AC060766.6	0.578554	1.31171e-43	postive
ATP7A	AC060766.6	0.478771	1.79423e-28	postive
GLS	LINC01270	0.355897	1.4326e-15	postive
NLRP3	LINC01270	0.331819	1.27809e-13	postive
GLS	AC125494.2	0.367195	1.51969e-16	postive
MTF1	AC011468.5	0.389318	1.44273e-18	postive
GLS	AC011468.5	0.448033	9.86648e-25	postive
ATP7A	AC011468.5	0.564108	4.31918e-41	postive
MTF1	AL442125.1	0.509567	1.27862e-32	postive
GLS	AL442125.1	0.679403	2.56656e-65	postive
NLRP3	AL442125.1	0.3868	2.4956e-18	postive
ATP7A	AL442125.1	0.500784	2.1515e-31	postive
MTF1	AC135050.4	0.385356	3.41038e-18	postive
GLS	AC135050.4	0.403199	6.44871e-20	postive
NLRP3	AC135050.4	0.367694	1.37333e-16	postive
ATP7A	AC135050.4	0.332057	1.225e-13	postive
MTF1	GPRC5D-AS1	0.402769	7.11693e-20	postive
GLS	GPRC5D-AS1	0.339393	3.2448e-14	postive
MTF1	AL138999.1	0.334441	7.98526e-14	postive
GLS	AL138999.1	0.479121	1.61867e-28	postive
ATP7A	AL138999.1	0.346149	9.24882e-15	postive
PDHB	C1orf147	-0.339888	2.96265e-14	negative
MTF1	C1orf147	0.512117	5.54559e-33	postive
GLS	C1orf147	0.411982	8.35897e-21	postive
NLRP3	C1orf147	0.33774	4.3902e-14	postive
ATP7A	C1orf147	0.347757	6.8303e-15	postive
LIPT1	AC231981.1	0.316272	1.89742e-12	postive
MTF1	AC068790.5	0.48379	4.04079e-29	postive
GLS	AC068790.5	0.660285	1.49589e-60	postive
NLRP3	AC068790.5	0.342541	1.81492e-14	postive
ATP7A	AC068790.5	0.580155	6.77806e-44	postive
SLC31A2	AC010719.1	-0.314952	2.36893e-12	negative
DLST	AC010719.1	-0.305685	1.09129e-11	negative
MTF1	PLAC4	0.478174	2.13934e-28	postive
GLS	PLAC4	0.331825	1.27677e-13	postive
NLRP3	PLAC4	0.364653	2.53694e-16	postive
PDHB	AC002306.1	-0.304446	1.33308e-11	negative
MTF1	AC002306.1	0.410222	1.26505e-20	postive
GLS	AC002306.1	0.436698	1.90723e-23	postive
ATP7A	AC002306.1	0.392747	6.78731e-19	postive
PDHB	AL049840.5	-0.310063	5.33844e-12	negative
MTF1	AL049840.5	0.412363	7.64072e-21	postive
GLS	AL049840.5	0.318885	1.21894e-12	postive
MTF1	AC091180.2	0.473928	7.39114e-28	postive
NLRP3	AC091180.2	0.351589	3.29253e-15	postive
MTF1	AC012676.3	0.407617	2.32496e-20	postive
GLS	AC012676.3	0.640743	4.9789e-56	postive
ATP7A	AC012676.3	0.477023	2.99893e-28	postive
MTF1	AL445309.1	0.549135	1.31036e-38	postive
GLS	AL445309.1	0.515013	2.12989e-33	postive
NLRP3	AL445309.1	0.397563	2.3185e-19	postive
ATP7A	AL445309.1	0.407069	2.64127e-20	postive
PDHB	AP001107.4	-0.308314	7.11386e-12	negative
MTF1	AP001107.4	0.543105	1.2079e-37	postive
GLS	AP001107.4	0.326096	3.51325e-13	postive
NLRP3	AP001107.4	0.415943	3.26104e-21	postive
ATP7A	AP001107.4	0.301176	2.25092e-11	postive
LIPT1	AC116407.2	0.331751	1.29383e-13	postive
DLST	AC116407.2	-0.304959	1.22732e-11	negative
MTF1	AL139287.1	0.423506	5.21777e-22	postive
GLS	AL139287.1	0.301146	2.26172e-11	postive
PDHB	EGOT	-0.307641	7.94066e-12	negative
MTF1	EGOT	0.519615	4.56737e-34	postive
GLS	EGOT	0.656064	1.51389e-59	postive
NLRP3	EGOT	0.353622	2.2268e-15	postive
ATP7A	EGOT	0.559628	2.46201e-40	postive
MTF1	AL591848.3	0.460469	3.36076e-26	postive
GLS	AL591848.3	0.579728	8.08614e-44	postive
ATP7A	AL591848.3	0.567556	1.11107e-41	postive
MTF1	ALG13-AS1	0.461026	2.87954e-26	postive
GLS	ALG13-AS1	0.722734	1.37043e-77	postive
ATP7A	ALG13-AS1	0.691803	1.31718e-68	postive
LIPT1	AL513550.1	0.339094	3.4278e-14	postive
MTF1	AL513550.1	0.40512	4.14633e-20	postive
GLS	AL513550.1	0.552659	3.50298e-39	postive
ATP7A	AL513550.1	0.434263	3.55126e-23	postive
MTF1	AC026771.1	0.491702	3.66183e-30	postive
GLS	AC026771.1	0.57077	3.08932e-42	postive
ATP7A	AC026771.1	0.459094	4.91667e-26	postive
MTF1	AL592148.3	0.514428	2.58636e-33	postive
GLS	AL592148.3	0.676841	1.17219e-64	postive
NLRP3	AL592148.3	0.414711	4.3761e-21	postive
ATP7A	AL592148.3	0.502551	1.22727e-31	postive
MTF1	AC105339.2	0.506189	3.8235e-32	postive
GLS	AC105339.2	0.739159	7.11386e-83	postive
ATP7A	AC105339.2	0.629915	1.15985e-53	postive
GLS	TM4SF19-AS1	0.394212	4.90449e-19	postive
ATP7A	TM4SF19-AS1	0.384737	3.89705e-18	postive
MTF1	RNF216-IT1	0.480704	1.01353e-28	postive
GLS	RNF216-IT1	0.632	4.12903e-54	postive
NLRP3	RNF216-IT1	0.300105	2.66835e-11	postive
ATP7A	RNF216-IT1	0.52236	1.80267e-34	postive
PDHB	Z82243.1	-0.302542	1.81009e-11	negative
MTF1	Z82243.1	0.543727	9.6275e-38	postive
GLS	Z82243.1	0.549483	1.15127e-38	postive
ATP7A	Z82243.1	0.431121	7.86478e-23	postive
GLS	EGFR-AS1	0.373722	3.99062e-17	postive
GLS	AC243960.3	0.334829	7.44557e-14	postive
NLRP3	AC243960.3	0.376695	2.14832e-17	postive
ATP7A	AC243960.3	0.322043	7.09805e-13	postive
MTF1	AC020900.1	0.50228	1.33781e-31	postive
GLS	AC020900.1	0.702777	1.16427e-71	postive
NLRP3	AC020900.1	0.387474	2.15611e-18	postive
ATP7A	AC020900.1	0.576757	2.74119e-43	postive
MTF1	SPAG5-AS1	0.48675	1.65758e-29	postive
GLS	SPAG5-AS1	0.487973	1.14421e-29	postive
ATP7A	SPAG5-AS1	0.405343	3.93872e-20	postive
PDHA1	SNHG30	0.307843	7.68339e-12	postive
MTF1	AC019205.1	0.441764	5.14621e-24	postive
GLS	AC019205.1	0.369567	9.38004e-17	postive
NLRP3	AC019205.1	0.41963	1.34263e-21	postive
ATP7A	AC019205.1	0.314115	2.72552e-12	postive
LIPT1	CARD8-AS1	0.414635	4.45598e-21	postive
ATP7B	LINC00545	0.351689	3.23025e-15	postive
MTF1	AC020763.1	0.468395	3.62377e-27	postive
GLS	AC020763.1	0.460726	3.13002e-26	postive
ATP7A	AC020763.1	0.436109	2.21775e-23	postive
LIPT1	EIF3J-DT	0.353711	2.18874e-15	postive
MTF1	AC012358.2	0.48229	6.32428e-29	postive
GLS	AC012358.2	0.581197	4.402e-44	postive
NLRP3	AC012358.2	0.467595	4.54848e-27	postive
ATP7A	AC012358.2	0.466698	5.86626e-27	postive
MTF1	LINC02175	0.3405	2.64686e-14	postive
GLS	LINC02175	0.499517	3.2113e-31	postive
ATP7A	LINC02175	0.415981	3.23173e-21	postive
NLRP3	LINC00924	0.400392	1.2235e-19	postive
MTF1	AC104825.1	0.437351	1.61259e-23	postive
GLS	AC104825.1	0.350905	3.75326e-15	postive
NLRP3	AC104825.1	0.488594	9.47506e-30	postive
ATP7A	AC104825.1	0.3585	8.61159e-16	postive
PDHA1	AC007541.1	-0.318293	1.34795e-12	negative
MTF1	AC068768.1	0.412399	7.57541e-21	postive
MTF1	AP006259.1	0.529455	1.56696e-35	postive
GLS	AP006259.1	0.547084	2.80359e-38	postive
NLRP3	AP006259.1	0.63506	8.94088e-55	postive
ATP7A	AP006259.1	0.4692	2.88064e-27	postive
LIPT1	AL391684.1	0.326285	3.39912e-13	postive
MTF1	AL391684.1	0.304742	1.27094e-11	postive
GLS	AL391684.1	0.599616	1.63912e-47	postive
DLST	AL391684.1	-0.30095	2.3333e-11	negative
ATP7A	AL391684.1	0.43865	1.15425e-23	postive
MTF1	MEIS1-AS2	0.494618	1.48758e-30	postive
GLS	MEIS1-AS2	0.48348	4.43282e-29	postive
NLRP3	MEIS1-AS2	0.513499	3.51659e-33	postive
ATP7A	MEIS1-AS2	0.398884	1.72155e-19	postive
LIPT1	AC090517.2	0.300529	2.49479e-11	postive
MTF1	AC090517.2	0.339216	3.35198e-14	postive
GLS	AC090517.2	0.689362	6.02968e-68	postive
ATP7A	AC090517.2	0.509088	1.49418e-32	postive
GLS	AC005498.3	0.439683	8.83636e-24	postive
DLST	AC005498.3	-0.312763	3.41455e-12	negative
ATP7A	AC005498.3	0.410888	1.08174e-20	postive
DLAT	SNHG3	0.307393	8.26831e-12	postive
MTF1	CIRBP-AS1	0.365434	2.16837e-16	postive
MTF1	POC1B-AS1	0.429371	1.22016e-22	postive
GLS	POC1B-AS1	0.485754	2.23895e-29	postive
ATP7A	POC1B-AS1	0.419842	1.27519e-21	postive
PDHB	AC022509.3	-0.304511	1.31918e-11	negative
PDHB	AL136115.1	-0.307376	8.29152e-12	negative
MTF1	AL136115.1	0.59765	3.90254e-47	postive
GLS	AL136115.1	0.539712	4.13387e-37	postive
NLRP3	AL136115.1	0.516838	1.15976e-33	postive
ATP7A	AL136115.1	0.478871	1.74245e-28	postive
PDHB	AC087289.1	-0.321462	7.84423e-13	negative
GLS	AC087289.1	0.328708	2.22053e-13	postive
MTF1	AC010524.1	0.430394	9.43979e-23	postive
GLS	AC010524.1	0.385483	3.31822e-18	postive
NLRP3	AC010524.1	0.363223	3.37852e-16	postive
ATP7A	AC010524.1	0.436066	2.24212e-23	postive
MTF1	AC107021.1	0.551028	6.46388e-39	postive
GLS	AC107021.1	0.623651	2.46353e-52	postive
NLRP3	AC107021.1	0.545841	4.43359e-38	postive
ATP7A	AC107021.1	0.536938	1.11834e-36	postive
MTF1	FAM53B-AS1	0.544213	8.05902e-38	postive
GLS	FAM53B-AS1	0.586896	4.03726e-45	postive
NLRP3	FAM53B-AS1	0.368821	1.09216e-16	postive
ATP7A	FAM53B-AS1	0.478986	1.68405e-28	postive
LIPT1	ADD3-AS1	0.305354	1.15128e-11	postive
GLS	ADD3-AS1	0.547951	2.03426e-38	postive
ATP7A	ADD3-AS1	0.406441	3.05516e-20	postive
PDHB	AC093567.1	-0.307951	7.54884e-12	negative
MTF1	AC093567.1	0.5199	4.14834e-34	postive
GLS	AC093567.1	0.411184	1.00912e-20	postive
NLRP3	AC093567.1	0.474295	6.64459e-28	postive
ATP7A	AC093567.1	0.343514	1.51446e-14	postive
ATP7A	MAP3K20-AS1	0.336357	5.64724e-14	postive
LIPT1	BDNF-AS	0.33025	1.68993e-13	postive
GLS	BDNF-AS	0.389839	1.28716e-18	postive
ATP7A	BDNF-AS	0.303918	1.45149e-11	postive
MTF1	AL133406.2	0.468932	3.10927e-27	postive
GLS	AL133406.2	0.349197	5.19788e-15	postive
ATP7A	AL133406.2	0.308904	6.45834e-12	postive
SLC31A2	AC134312.5	0.426262	2.64533e-22	postive
NLRP3	AC134312.5	0.396311	3.07055e-19	postive
MTF1	AC007036.2	0.484408	3.35678e-29	postive
GLS	AC007036.2	0.549264	1.24872e-38	postive
NLRP3	AC007036.2	0.420561	1.0711e-21	postive
ATP7A	AC007036.2	0.535905	1.61658e-36	postive
GLS	CLDN10-AS1	0.312048	3.84549e-12	postive
MTF1	AC009404.1	0.427956	1.73681e-22	postive
GLS	AC009404.1	0.504715	6.14214e-32	postive
ATP7A	AC009404.1	0.39562	3.58352e-19	postive
MTF1	AC115618.2	0.308636	6.74841e-12	postive
GLS	AC115618.2	0.395806	3.43724e-19	postive
NFE2L2	AC115618.2	0.394064	5.06776e-19	postive
ATP7A	AC115618.2	0.456248	1.07497e-25	postive
MTF1	AL451042.2	0.311412	4.2731e-12	postive
GLS	CRAT37	0.434747	3.14004e-23	postive
ATP7A	CRAT37	0.371547	6.25181e-17	postive
GLS	LINC00412	0.651068	2.23528e-58	postive
ATP7A	LINC00412	0.468367	3.65205e-27	postive
PDHB	NDUFV2-AS1	-0.328664	2.23748e-13	negative
MTF1	NDUFV2-AS1	0.529159	1.73687e-35	postive
GLS	NDUFV2-AS1	0.507141	2.81115e-32	postive
NLRP3	NDUFV2-AS1	0.446838	1.35545e-24	postive
ATP7A	NDUFV2-AS1	0.423618	5.07631e-22	postive
MTF1	AC103858.1	0.416002	3.21531e-21	postive
GLS	AC103858.1	0.452725	2.80207e-25	postive
ATP7A	AC103858.1	0.433784	4.01111e-23	postive
GLS	MAP3K4-AS1	0.311271	4.37358e-12	postive
SLC31A2	MAP3K4-AS1	0.335253	6.89709e-14	postive
NLRP3	MAP3K4-AS1	0.401222	1.01309e-19	postive
MTF1	AC004908.2	0.439878	8.40295e-24	postive
GLS	AC004908.2	0.697198	4.32329e-70	postive
ATP7A	AC004908.2	0.600601	1.05908e-47	postive
LIPT1	AL354696.1	0.469381	2.73486e-27	postive
GLS	AL354696.1	0.635776	6.2331e-55	postive
NFE2L2	AL354696.1	0.321804	7.39581e-13	postive
ATP7A	AL354696.1	0.352957	2.53162e-15	postive
MTF1	MCPH1-AS1	0.453271	2.41729e-25	postive
GLS	MCPH1-AS1	0.455204	1.42974e-25	postive
NLRP3	MCPH1-AS1	0.302623	1.78666e-11	postive
ATP7A	MCPH1-AS1	0.407828	2.21402e-20	postive
MTF1	AL158212.2	0.449961	5.89626e-25	postive
GLS	AL158212.2	0.302906	1.70766e-11	postive
ATP7A	AL158212.2	0.308174	7.27883e-12	postive
MTF1	AL021707.4	0.328432	2.33132e-13	postive
ATP7A	AL021707.4	0.313592	2.97421e-12	postive
MTF1	AC092757.3	0.380754	9.13034e-18	postive
ATP7A	AC092757.3	0.313784	2.88032e-12	postive
GLS	AP006545.1	0.497431	6.18627e-31	postive
ATP7A	AP006545.1	0.430312	9.63632e-23	postive
MTF1	AC125437.1	0.490574	5.17617e-30	postive
GLS	AC125437.1	0.503436	9.25129e-32	postive
NLRP3	AC125437.1	0.463502	1.4429e-26	postive
ATP7A	AC125437.1	0.382106	6.84747e-18	postive
MTF1	SUGCT-AS1	0.505677	4.50962e-32	postive
GLS	SUGCT-AS1	0.606344	8.05396e-49	postive
NLRP3	SUGCT-AS1	0.580612	5.60903e-44	postive
ATP7A	SUGCT-AS1	0.477301	2.76431e-28	postive
MTF1	AC004846.1	0.335138	7.04115e-14	postive
GLS	AC004846.1	0.424199	4.4017e-22	postive
SLC31A2	AC004846.1	0.316124	1.94529e-12	postive
NLRP3	AC004846.1	0.45053	5.06123e-25	postive
MTF1	AL133342.1	0.542607	1.44848e-37	postive
GLS	AL133342.1	0.58182	3.39805e-44	postive
NLRP3	AL133342.1	0.527439	3.15551e-35	postive
ATP7A	AL133342.1	0.45918	4.80117e-26	postive
NLRP3	AC244205.1	0.353227	2.40326e-15	postive
MTF1	TMEM75	0.52477	7.91374e-35	postive
GLS	TMEM75	0.507011	2.93199e-32	postive
ATP7A	TMEM75	0.456781	9.2908e-26	postive
MTF1	AC016831.1	0.492378	2.9742e-30	postive
GLS	AC016831.1	0.638029	1.99246e-55	postive
ATP7A	AC016831.1	0.511327	7.18829e-33	postive
MTF1	KDM4A-AS1	0.489175	7.9371e-30	postive
GLS	KDM4A-AS1	0.488718	9.12248e-30	postive
ATP7A	KDM4A-AS1	0.42455	4.03759e-22	postive
PDHB	AC244093.4	-0.31058	4.90302e-12	negative
MTF1	AC244093.4	0.530574	1.06036e-35	postive
GLS	AC244093.4	0.607848	4.06532e-49	postive
NLRP3	AC244093.4	0.366325	1.81177e-16	postive
ATP7A	AC244093.4	0.562417	8.35868e-41	postive
PDHB	AC068491.2	-0.300812	2.38499e-11	negative
MTF1	AC068491.2	0.537426	9.39269e-37	postive
GLS	AC068491.2	0.577993	1.65183e-43	postive
NLRP3	AC068491.2	0.448335	9.10516e-25	postive
ATP7A	AC068491.2	0.502379	1.29622e-31	postive
MTF1	LINC01943	0.425679	3.05541e-22	postive
GLS	LINC01943	0.444245	2.68796e-24	postive
SLC31A2	LINC01943	0.46204	2.17145e-26	postive
NLRP3	LINC01943	0.59706	5.05604e-47	postive
ATP7A	LINC01943	0.318331	1.33927e-12	postive
ATP7A	LNX1-AS2	0.301168	2.25404e-11	postive
MTF1	AC114781.2	0.533977	3.20361e-36	postive
GLS	AC114781.2	0.528681	2.05126e-35	postive
NLRP3	AC114781.2	0.505254	5.16583e-32	postive
ATP7A	AC114781.2	0.43243	5.65318e-23	postive
GLS	AC011389.1	0.406768	2.83191e-20	postive
ATP7A	AC011389.1	0.323033	5.98372e-13	postive
MTF1	SND1-IT1	0.552293	4.02112e-39	postive
GLS	SND1-IT1	0.60151	7.0699e-48	postive
NLRP3	SND1-IT1	0.363408	3.2558e-16	postive
ATP7A	SND1-IT1	0.471427	1.52164e-27	postive
MTF1	AC002550.2	0.492447	2.91113e-30	postive
GLS	AC002550.2	0.534761	2.42696e-36	postive
NLRP3	AC002550.2	0.342102	1.96866e-14	postive
ATP7A	AC002550.2	0.462863	1.7255e-26	postive
MTF1	AC005479.2	0.364063	2.85578e-16	postive
GLS	AC005479.2	0.585595	6.99502e-45	postive
ATP7A	AC005479.2	0.458648	5.56135e-26	postive
PDHB	AL354726.1	-0.325847	3.66942e-13	negative
MTF1	AL354726.1	0.540911	2.68061e-37	postive
GLS	AL354726.1	0.523197	1.35533e-34	postive
NLRP3	AL354726.1	0.324375	4.74208e-13	postive
ATP7A	AL354726.1	0.491538	3.85119e-30	postive
MTF1	AC105137.2	0.321001	8.48939e-13	postive
GLS	AC105137.2	0.312655	3.47654e-12	postive
MTF1	DIP2C-AS1	0.450626	4.93248e-25	postive
GLS	DIP2C-AS1	0.508013	2.11906e-32	postive
NLRP3	DIP2C-AS1	0.449864	6.05163e-25	postive
ATP7A	DIP2C-AS1	0.53135	8.07893e-36	postive
LIPT1	DLEU1	0.30274	1.75364e-11	postive
MTF1	DLEU1	0.426988	2.2094e-22	postive
GLS	DLEU1	0.787747	3.63243e-101	postive
NFE2L2	DLEU1	0.307069	8.71605e-12	postive
ATP7A	DLEU1	0.540458	3.15779e-37	postive
LIPT1	TMCC1-AS1	0.375826	2.57627e-17	postive
GLS	TMCC1-AS1	0.445826	1.77162e-24	postive
DLST	TMCC1-AS1	-0.371756	5.98804e-17	negative
MTF1	AC127024.3	0.305096	1.20043e-11	postive
GLS	AC127024.3	0.434537	3.31247e-23	postive
ATP7A	AC127024.3	0.320955	8.55687e-13	postive
MTF1	AL512306.3	0.417369	2.31676e-21	postive
GLS	AL512306.3	0.353154	2.43723e-15	postive
NLRP3	AL512306.3	0.301093	2.28084e-11	postive
GLS	AC095057.3	0.443731	3.07646e-24	postive
MTF1	AC007114.2	0.491268	4.18448e-30	postive
GLS	AC007114.2	0.550558	7.70814e-39	postive
ATP7A	AC007114.2	0.463357	1.50302e-26	postive
LIPT1	GAS5	0.361139	5.11525e-16	postive
MTF1	GAS5	-0.332265	1.18015e-13	negative
DLST	AC092171.4	-0.37459	3.33246e-17	negative
MTF1	AL157935.1	0.340006	2.89926e-14	postive
ATP7A	AL355922.4	0.341297	2.28523e-14	postive
LIPT1	ZFAS1	0.352822	2.59832e-15	postive
MTF1	ZFAS1	-0.308613	6.77392e-12	negative
PDHB	AP001458.1	-0.314907	2.38693e-12	negative
MTF1	AP001458.1	0.412952	6.64695e-21	postive
GLS	AP001458.1	0.349828	4.60985e-15	postive
ATP7A	AP001458.1	0.350943	3.72622e-15	postive
MTF1	AL133243.2	0.490667	5.03007e-30	postive
GLS	AL133243.2	0.787419	5.01079e-101	postive
NLRP3	AL133243.2	0.337113	4.92146e-14	postive
ATP7A	AL133243.2	0.621079	8.46827e-52	postive
NLRP3	LINC01686	0.300087	2.67608e-11	postive
MTF1	AC138028.4	0.369926	8.71627e-17	postive
MTF1	AC112722.1	0.469215	2.86766e-27	postive
GLS	AC112722.1	0.557651	5.2619e-40	postive
ATP7A	AC112722.1	0.488533	9.65137e-30	postive
MTF1	AL139099.2	0.405284	3.99228e-20	postive
GLS	AL139099.2	0.320824	8.75228e-13	postive
ATP7A	AL139099.2	0.312246	3.72138e-12	postive
LIPT1	ZNF32-AS1	0.309655	5.70919e-12	postive
GLS	ZNF32-AS1	0.493496	2.10564e-30	postive
ATP7A	ZNF32-AS1	0.355401	1.57766e-15	postive
MTF1	AL589743.3	0.385912	3.0249e-18	postive
GLS	AL589743.3	0.449758	6.22574e-25	postive
ATP7A	AL589743.3	0.36098	5.27902e-16	postive
MTF1	FKBP14-AS1	0.525199	6.82919e-35	postive
GLS	FKBP14-AS1	0.609903	1.58809e-49	postive
NLRP3	FKBP14-AS1	0.370372	7.95567e-17	postive
ATP7A	FKBP14-AS1	0.486937	1.56666e-29	postive
MTF1	AC004492.1	0.559442	2.64537e-40	postive
GLS	AC004492.1	0.724918	2.85976e-78	postive
NLRP3	AC004492.1	0.375787	2.59738e-17	postive
ATP7A	AC004492.1	0.588641	1.9242e-45	postive
DLST	LENG8-AS1	-0.316752	1.74992e-12	negative
PDHB	AC026202.2	-0.318076	1.39848e-12	negative
MTF1	AC026202.2	0.577583	1.95475e-43	postive
GLS	AC026202.2	0.53653	1.29393e-36	postive
NLRP3	AC026202.2	0.457723	7.17335e-26	postive
ATP7A	AC026202.2	0.425335	3.32709e-22	postive
MTF1	AC084782.3	0.396658	2.84069e-19	postive
GLS	AC084782.3	0.631146	6.31093e-54	postive
ATP7A	AC084782.3	0.480072	1.22223e-28	postive
LIAS	AL354920.1	0.385698	3.16769e-18	postive
LIPT1	AL354920.1	0.349431	4.97258e-15	postive
MTF1	AC004943.2	0.350163	4.32482e-15	postive
GLS	AC004943.2	0.310623	4.86829e-12	postive
ATP7A	AC004943.2	0.32938	1.97176e-13	postive
PDHB	AP002490.1	-0.330379	1.65167e-13	negative
MTF1	AP002490.1	0.559858	2.25335e-40	postive
GLS	AP002490.1	0.578175	1.53273e-43	postive
NLRP3	AP002490.1	0.396772	2.76874e-19	postive
ATP7A	AP002490.1	0.563354	5.80021e-41	postive
MTF1	AC006042.3	0.457921	6.79459e-26	postive
GLS	AC006042.3	0.676047	1.8706e-64	postive
NLRP3	AC006042.3	0.323373	5.64173e-13	postive
ATP7A	AC006042.3	0.550753	7.16472e-39	postive
MTF1	AC008429.1	0.437227	1.66483e-23	postive
GLS	AC008429.1	0.39119	9.5675e-19	postive
ATP7A	AC008429.1	0.352537	2.7449e-15	postive
PDHB	AC020915.1	-0.330779	1.53847e-13	negative
MTF1	AC020915.1	0.541533	2.13987e-37	postive
GLS	AC020915.1	0.459859	3.98007e-26	postive
NLRP3	AC020915.1	0.371084	6.87509e-17	postive
ATP7A	AC020915.1	0.378431	1.4922e-17	postive
LIPT1	LAMTOR5-AS1	0.306578	9.44068e-12	postive
MTF1	LAMTOR5-AS1	0.495862	1.01019e-30	postive
GLS	LAMTOR5-AS1	0.667873	2.1183e-62	postive
ATP7A	LAMTOR5-AS1	0.567435	1.16562e-41	postive
SLC31A2	MIR22HG	0.316415	1.85209e-12	postive
SLC31A2	LINC01561	0.306849	9.03403e-12	postive
NLRP3	LINC01561	0.563095	6.41842e-41	postive
MTF1	LINC01473	0.349706	4.7185e-15	postive
GLS	LINC01473	0.775159	5.45953e-96	postive
NFE2L2	LINC01473	0.30197	1.98325e-11	postive
ATP7A	LINC01473	0.597353	4.44672e-47	postive
MTF1	Z99289.2	0.474754	5.81476e-28	postive
GLS	Z99289.2	0.679237	2.8342e-65	postive
NLRP3	Z99289.2	0.408882	1.7313e-20	postive
ATP7A	Z99289.2	0.525767	5.61714e-35	postive
GLS	AP003086.1	0.637684	2.37386e-55	postive
ATP7A	AP003086.1	0.496037	9.56465e-31	postive
ATP7A	AL355075.4	0.4565	1.00333e-25	postive
MTF1	AP000593.3	0.516347	1.36646e-33	postive
GLS	AP000593.3	0.642989	1.56357e-56	postive
NLRP3	AP000593.3	0.435209	2.79063e-23	postive
ATP7A	AP000593.3	0.493144	2.34822e-30	postive
LIAS	THAP9-AS1	0.333079	1.02013e-13	postive
LIPT1	THAP9-AS1	0.397079	2.5845e-19	postive
MTF1	THAP9-AS1	0.403906	5.48362e-20	postive
GLS	THAP9-AS1	0.478634	1.86832e-28	postive
DLAT	THAP9-AS1	0.342228	1.92343e-14	postive
NFE2L2	THAP9-AS1	0.382941	5.72855e-18	postive
ATP7A	THAP9-AS1	0.363441	3.23447e-16	postive
SLC31A2	AL844908.1	0.315044	2.33269e-12	postive
NLRP3	AL844908.1	0.379314	1.23867e-17	postive
MTF1	AC104083.1	0.384517	4.08608e-18	postive
GLS	AC104083.1	0.546982	2.91096e-38	postive
NLRP3	AC104083.1	0.402422	7.70518e-20	postive
ATP7A	AC104083.1	0.498575	4.32057e-31	postive
MTF1	AC012173.1	0.359889	6.55027e-16	postive
GLS	AC012173.1	0.318678	1.26264e-12	postive
SLC31A2	TFAP2E-AS1	0.493857	1.88343e-30	postive
NLRP3	TFAP2E-AS1	0.361283	4.97045e-16	postive
PDHB	AC007639.1	-0.325766	3.72188e-13	negative
MTF1	AC007639.1	0.437793	1.4395e-23	postive
GLS	AC007639.1	0.629741	1.26367e-53	postive
ATP7A	AC007639.1	0.53049	1.09184e-35	postive
MTF1	AC007278.1	0.459264	4.69116e-26	postive
NLRP3	AC007278.1	0.671786	2.24286e-63	postive
GLS	LINC01637	-0.300144	2.65197e-11	negative
LIPT1	AC018845.3	0.310008	5.38694e-12	postive
GLS	AC018845.3	0.41287	6.77709e-21	postive
ATP7A	AC018845.3	0.303004	1.681e-11	postive
MTF1	AC116913.1	0.473708	7.87793e-28	postive
GLS	AC116913.1	0.452063	3.35079e-25	postive
ATP7A	AC116913.1	0.300029	2.70101e-11	postive
PDHA1	AC004233.2	0.323019	5.99737e-13	postive
LIPT1	AC005014.2	0.315654	2.10557e-12	postive
GLS	AC005014.2	0.420979	9.67614e-22	postive
MTF1	AC116914.1	0.416132	3.11697e-21	postive
MTF1	AC090739.1	0.464508	1.08798e-26	postive
GLS	AC090739.1	0.698044	2.51258e-70	postive
ATP7A	AC090739.1	0.545657	4.74371e-38	postive
NLRP3	ST3GAL6-AS1	0.350026	4.43962e-15	postive
MTF1	KLF7-IT1	0.5435	1.04589e-37	postive
GLS	KLF7-IT1	0.676806	1.19681e-64	postive
NLRP3	KLF7-IT1	0.436041	2.25637e-23	postive
ATP7A	KLF7-IT1	0.611896	6.33981e-50	postive
LIPT1	AL442128.2	0.307953	7.54647e-12	postive
MTF1	AL442128.2	0.359805	6.65922e-16	postive
GLS	AL442128.2	0.741803	9.20448e-84	postive
ATP7A	AL442128.2	0.511844	6.06683e-33	postive
LIPT1	LINC02561	0.320565	9.14817e-13	postive
GLS	LINC02561	0.603492	2.91365e-48	postive
ATP7A	LINC02561	0.440047	8.04181e-24	postive
MTF1	AF131215.5	0.370392	7.92421e-17	postive
GLS	AF131215.5	0.432217	5.96529e-23	postive
GLS	AC073288.2	0.516627	1.24448e-33	postive
ATP7A	AC073288.2	0.350383	4.14714e-15	postive
MTF1	LINC01409	0.515568	1.77125e-33	postive
GLS	LINC01409	0.698275	2.16505e-70	postive
ATP7A	LINC01409	0.50743	2.5599e-32	postive
GLS	AL138995.1	0.324967	4.2779e-13	postive
MTF1	AC004832.4	0.545534	4.96375e-38	postive
GLS	AC004832.4	0.698874	1.47208e-70	postive
NLRP3	AC004832.4	0.387594	2.10088e-18	postive
ATP7A	AC004832.4	0.569465	5.20371e-42	postive
MTF1	PRR34	0.364952	2.38906e-16	postive
GLS	PRR34	0.423316	5.46771e-22	postive
NLRP3	PRR34	0.300118	2.66305e-11	postive
ATP7A	PRR34	0.395655	3.55522e-19	postive
GLS	AC145423.1	0.307675	7.89706e-12	postive
MTF1	ZKSCAN2-DT	0.303358	1.58814e-11	postive
GLS	ZKSCAN2-DT	0.46088	2.9986e-26	postive
DLST	ZKSCAN2-DT	-0.319189	1.15739e-12	negative
ATP7A	ZKSCAN2-DT	0.397719	2.23847e-19	postive
MTF1	AC004803.1	0.379582	1.17024e-17	postive
GLS	AC004803.1	0.47821	2.11639e-28	postive
ATP7A	AC004803.1	0.393909	5.24597e-19	postive
PDHA1	GASAL1	0.305343	1.15349e-11	postive
MTF1	AP003119.3	0.338688	3.69182e-14	postive
MTF1	AC105036.3	0.455727	1.23941e-25	postive
GLS	AC105036.3	0.606292	8.24417e-49	postive
ATP7A	AC105036.3	0.499471	3.25866e-31	postive
MTF1	PTPRG-AS1	0.452326	3.12074e-25	postive
GLS	PTPRG-AS1	0.659237	2.66596e-60	postive
NLRP3	PTPRG-AS1	0.307743	7.80966e-12	postive
ATP7A	PTPRG-AS1	0.514597	2.44549e-33	postive
GLS	MANCR	0.32733	2.8302e-13	postive
LIPT1	AP000442.1	0.312984	3.29123e-12	postive
GLS	AP000442.1	0.375061	3.02141e-17	postive
MTF1	AC107308.1	0.367135	1.53825e-16	postive
GLS	AC107308.1	0.463832	1.31547e-26	postive
ATP7A	AC107308.1	0.32089	8.65303e-13	postive
GLS	AC079610.1	0.314232	2.67278e-12	postive
MTF1	MCM3AP-AS1	0.52612	4.97557e-35	postive
GLS	MCM3AP-AS1	0.694438	2.50671e-69	postive
ATP7A	MCM3AP-AS1	0.537749	8.36888e-37	postive
GLS	MED4-AS1	0.542612	1.44552e-37	postive
ATP7A	MED4-AS1	0.350964	3.7115e-15	postive
ATP7B	MED4-AS1	0.333961	8.7069e-14	postive
MTF1	LINC00235	0.307538	8.07538e-12	postive
MTF1	AC011405.1	0.529245	1.68594e-35	postive
GLS	AC011405.1	0.659564	2.22704e-60	postive
NLRP3	AC011405.1	0.337999	4.18778e-14	postive
ATP7A	AC011405.1	0.518464	6.72763e-34	postive
SLC31A2	LINC01871	0.320498	9.25394e-13	postive
MTF1	AL731563.3	0.504791	5.99586e-32	postive
GLS	AL731563.3	0.690181	3.62707e-68	postive
ATP7A	AL731563.3	0.555585	1.15765e-39	postive
NFE2L2	AP006621.1	-0.325158	4.13769e-13	negative
GLS	AC006960.3	0.564096	4.34042e-41	postive
ATP7A	AC006960.3	0.38137	8.00995e-18	postive
MTF1	ZNF790-AS1	0.313263	3.14199e-12	postive
GLS	ZNF790-AS1	0.514509	2.51748e-33	postive
ATP7A	ZNF790-AS1	0.500585	2.29127e-31	postive
[truncated: 4,011 more rows]
