# Supplementary material for: Comprehensive analysis of cuproptosis-related long noncoding RNA for predicting prognostic and diagnostic value and immune landscape in colorectal adenocarcinoma
Source: Hum Genomics. 2023 Mar 13;17:22. doi: 10.1186/s40246-023-00469-5 (PMC10009981; doi:10.1186/s40246-023-00469-5)
Supplement: Supplementary file 4 — Additional file 4: Table 3. The differential expressed CRLs between COAD tumor and normal tissues [file 40246_2023_469_MOESM4_ESM.xlsx]

## Sheet: Sheet1
Supplementary Table 3. The differential expressed CRLs between COAD tumor and normal tissues.
gene	conMean	treatMean	logFC	pValue	fdr
LINC02244	0.043632	0.357165	3.03314	5.3e-08	1.68e-07
AC104785.1	0.150572	0.478544	1.6682	1.22e-12	8.68e-12
AC008456.1	0.024982	0.394293	3.98032	3.14e-07	8.64e-07
AC011700.1	0.02862	0.159456	2.47808	1.97e-12	1.36e-11
ST7-OT4	0.010851	0.219238	4.33661	1e-09	4.38e-09
AL158837.1	1.16456	0.502141	-1.21362	9.28e-16	1.28e-14
AC034102.6	0.075993	0.18211	1.26088	4.55e-06	1.01e-05
AC109992.2	0.036007	0.134347	1.89963	0.00605	0.007281
AL035071.2	0.079782	0.573805	2.84643	1.03e-05	2.11e-05
Z97200.1	0.005939	0.16281	4.77694	4.6e-09	1.73e-08
AC145207.1	0.011892	0.162845	3.77548	1.28e-10	6.54e-10
AL158063.1	0.109835	0.407176	1.89032	6.86e-07	1.79e-06
FAM78B-AS1	0.361607	0.125106	-1.53127	3.71e-12	2.46e-11
AF064858.2	0.121616	0.390285	1.68219	0.04024	0.04086
AC016597.1	0.023536	0.107763	2.19495	0.000571	0.000835
AC018410.1	0.103948	0.397363	1.9346	0.001585	0.002139
AL157838.1	0.268043	0.603445	1.17076	0.000206	0.000329
LRP4-AS1	0.18278	0.519675	1.5075	0.003169	0.004029
AC130650.2	0.128001	0.369294	1.52862	2.6e-06	6.04e-06
SLC12A9-AS1	0.643154	3.01173	2.22736	1.01e-19	4.08e-18
AL442125.2	0.192764	0.555286	1.5264	0.002705	0.003496
KCNQ1OT1	0.022093	0.283769	3.68305	8.13e-16	1.14e-14
AC004832.5	0.098146	0.454369	2.21086	1.58e-05	3.14e-05
AC011676.1	0.087525	0.655642	2.90515	3.54e-16	5.39e-15
AC037487.1	0.017746	0.113501	2.67715	0.000255	0.000402
RNASEH2B-AS1	0.040383	0.1484	1.87766	3.85e-07	1.04e-06
AC123023.1	0.022421	1.98649	6.4692	5.2e-20	2.31e-18
AC089999.2	0.212392	0.465639	1.13248	0.038814	0.039502
LINC-PINT	0.484135	1.63964	1.7599	1.93e-12	1.34e-11
AC005261.1	3.00103	6.40248	1.09317	2.75e-14	2.71e-13
HIF1A-AS3	0.183175	1.92216	3.39144	0.004285	0.005319
YEATS2-AS1	0.114253	0.319231	1.48236	3.52e-11	1.96e-10
AC115102.1	0.049598	0.112089	1.17629	0.033937	0.035019
AC009955.3	0.027583	0.118922	2.10816	0.000274	0.000427
AC109479.1	0.039368	0.189024	2.26346	2.07e-08	6.96e-08
EIF1AX-AS1	0.030597	0.56046	4.19515	0.006401	0.007673
AC022079.1	0.036536	0.224148	2.61707	0.007935	0.009299
LINC02381	1.98489	0.777903	-1.3514	2.71e-18	6.69e-17
AC245060.5	0.20891	0.461583	1.14371	6.02e-05	0.000105
AC099792.1	0.024265	0.365325	3.91222	8.38e-14	7.46e-13
WASHC5-AS1	0.094633	0.382205	2.01393	1.72e-06	4.13e-06
AP000873.1	0.26988	0.57014	1.07899	3.34e-06	7.6e-06
BX284668.5	0.046734	0.136303	1.54428	0.001221	0.001681
AC105429.1	0.037483	0.284337	2.92331	1.43e-17	2.89e-16
AL513327.1	0.272124	0.634477	1.2213	0.000108	0.000179
AC016394.1	0.47316	1.63837	1.79186	4.39e-17	8.15e-16
AL357079.1	0.477407	0.962593	1.01171	6.4e-07	1.68e-06
AC005324.4	0.06355	0.141683	1.1567	0.00065	0.000944
AL356417.2	0.061435	0.209706	1.77124	2.72e-05	5.07e-05
AC007336.1	0.033	0.160246	2.27977	0.000199	0.000319
AC009996.1	0.131424	0.516889	1.97562	7.14e-08	2.21e-07
AC012184.3	0.235203	0.489013	1.05597	1.28e-07	3.79e-07
LINC01614	0.01518	0.985325	6.02039	1.77e-17	3.49e-16
AP000553.2	0.04246	0.327086	2.9455	3.89e-11	2.14e-10
AL161785.1	0.772413	0.299722	-1.36575	6.32e-15	7.07e-14
AC005062.1	0.101932	0.290434	1.5106	2.98e-05	5.51e-05
LRP1-AS	0.059055	0.171954	1.5419	3.64e-06	8.25e-06
CSNK1G2-AS1	0.033729	0.132441	1.97329	0.000334	0.000513
AC110813.1	0.453032	0.215594	-1.07129	1.5e-15	1.98e-14
AP002907.1	0.20009	0.689138	1.78415	8.89e-08	2.69e-07
LINC00630	0.208361	0.50066	1.26474	2.87e-13	2.28e-12
AL157395.1	0.0352	0.188425	2.42034	0.006163	0.007402
AC004594.1	0.018026	0.146986	3.02751	0.002271	0.002981
AC144831.1	0.936003	0.260478	-1.84535	1.71e-20	8.47e-19
LINC00893	0.209483	0.446002	1.09022	2.21e-05	4.27e-05
AC113143.1	0.062151	0.596736	3.26324	0.030163	0.031453
AC004551.1	0.029463	0.14531	2.30216	4.27e-05	7.72e-05
AC245884.8	0.373432	1.18724	1.66869	6.34e-12	4.01e-11
GNG12-AS1	0.527196	0.247577	-1.09046	6.87e-17	1.2e-15
AL121895.2	0.343231	0.686795	1.0007	0.012193	0.013789
EIPR1-IT1	0.015609	0.219386	3.81299	8.15e-10	3.6e-09
AL121583.1	0.226584	0.490867	1.11528	0.000114	0.000188
AC121757.1	0.069608	0.193983	1.4786	2.68e-05	5.02e-05
AP001347.1	0.190044	0.092198	-1.04353	6.31e-05	0.00011
AC010976.1	0.112	0.331056	1.56357	1.21e-06	2.99e-06
AC103923.1	0.344919	0.134683	-1.35669	2.33e-18	5.83e-17
AC007608.2	0.00137	0.62781	8.84052	1.39e-07	4.09e-07
Z83843.1	0.615517	3.47678	2.49788	4.36e-05	7.86e-05
AL359881.1	0.041211	0.870477	4.4007	3.86e-13	3.03e-12
GSTCD-AS1	0.0212	0.200877	3.24417	0.001066	0.00149
AL158825.2	0.151539	0.41436	1.4512	0.0008	0.001146
AC000061.1	0.16934	0.958238	2.50046	9.67e-05	0.000162
AL031716.1	0.318504	0.963844	1.59749	3.25e-10	1.56e-09
AP000487.1	0.123949	0.322653	1.38023	6.73e-16	9.74e-15
AL590133.1	0.087479	0.187421	1.09928	0.002524	0.003284
AC104695.3	0.254618	1.91698	2.91243	3.9e-05	7.07e-05
AL355075.2	0.397001	0.886025	1.1582	2.66e-05	4.99e-05
AC132192.1	0.056849	0.378251	2.73413	8.6e-07	2.19e-06
SAP30L-AS1	0.187375	0.38923	1.0547	0.007194	0.008492
AC103740.1	0.358112	0.109476	-1.7098	3.73e-18	8.72e-17
AL117379.1	0.477144	1.62926	1.77172	3.41e-10	1.62e-09
LINC02345	0.013441	0.201384	3.9052	1.71e-14	1.76e-13
LINC02656	0.049195	0.201855	2.03672	0.000556	0.000818
MIR181A2HG	0.136288	0.670286	2.29812	6.95e-09	2.54e-08
AC246787.2	0.346418	0.096535	-1.84339	1.06e-14	1.12e-13
AC083906.3	0.00995	0.111605	3.48763	1.09e-05	2.22e-05
AC145207.8	0.261047	0.540269	1.04937	0.003237	0.004107
Z94721.1	0.234559	0.584531	1.31733	2.66e-07	7.44e-07
LINC00865	0.597915	0.283837	-1.07487	4.37e-11	2.39e-10
AC009704.2	0.101579	0.346428	1.76996	0.000139	0.000227
CCAT2	0.004971	0.225422	5.50281	1.39e-09	5.81e-09
AC079385.1	0.038358	0.115195	1.58648	0.008777	0.010161
AC015849.3	0.962139	2.21663	1.20405	4.33e-06	9.7e-06
AL360091.1	0.076027	0.242422	1.67294	0.01877	0.020485
AC024060.2	1.76488	3.63891	1.04394	4.78e-10	2.22e-09
AL049780.1	0.157028	0.333188	1.08532	0.000568	0.000833
AC093382.1	0.038107	0.118006	1.63072	0.011006	0.012534
AC124319.1	0.119196	1.81682	3.93	1.33e-18	3.48e-17
AC099811.5	0.026097	0.230145	3.14057	0.035832	0.036782
ZNF252P-AS1	0.095917	0.229989	1.26171	3.55e-07	9.7e-07
ARNTL2-AS1	0.002307	0.111894	5.60013	1.13e-07	3.37e-07
AC068790.2	0.121745	0.399728	1.71516	0.048116	0.048251
ZMIZ1-AS1	0.099149	0.23189	1.22577	1.07e-08	3.77e-08
SNHG32	22.2341	54.6965	1.29867	2.02e-20	9.72e-19
SOX9-AS1	0.116625	0.24214	1.05396	6.11e-06	1.31e-05
AL121782.1	0.060507	0.20231	1.7414	2.59e-05	4.9e-05
AC020612.2	0.057125	0.24888	2.12326	0.001195	0.001649
AC027682.4	0.062719	0.168369	1.42465	6.31e-05	0.00011
LINC01572	0.049811	0.213041	2.09659	2.03e-17	3.94e-16
AC026368.1	0.073145	0.642134	3.13405	1.67e-15	2.18e-14
AL360093.1	0.01609	0.128987	3.00301	0.004793	0.005884
EXTL3-AS1	0.02116	0.11317	2.41909	2.63e-14	2.6e-13
FARP1-AS1	0.078255	0.290204	1.89082	4.99e-05	8.86e-05
TTC3-AS1	0.039822	0.157141	1.98043	0.001234	0.001696
AC006160.1	0.072286	0.190912	1.40112	0.015798	0.017444
AL512656.1	0.064923	0.280999	2.11377	2.83e-07	7.87e-07
UBE2R2-AS1	0.176368	0.629723	1.83613	2.73e-06	6.34e-06
AL512306.2	0.28044	0.139682	-1.00555	5.1e-12	3.3e-11
LINC02256	0.290725	0.123283	-1.23768	1.54e-12	1.08e-11
AC020663.3	0.075602	0.276439	1.87047	1.13e-06	2.82e-06
AC011933.2	0.005784	0.236132	5.35135	0.033645	0.034758
RNF157-AS1	0.080426	0.189924	1.23968	4.83e-06	1.07e-05
AC007390.1	0.177125	0.392588	1.14825	0.000729	0.001054
AC132192.2	0.417676	1.03296	1.30633	6.8e-12	4.25e-11
AC006460.1	0.021016	0.20592	3.29249	0.023615	0.025231
FSIP2-AS1	0.098321	0.381064	1.95446	3.21e-06	7.33e-06
C3orf35	0.10645	0.266326	1.32301	1.92e-09	7.78e-09
LINC01315	1.03085	4.1185	1.99829	8.42e-17	1.41e-15
AC078852.2	0.027535	0.122804	2.15703	0.000493	0.000733
AL031670.1	0.355365	0.839768	1.24069	0.000821	0.001175
AC092127.1	0.005464	0.131147	4.58507	0.001958	0.00259
AL590096.1	0.095799	0.263148	1.45779	9.17e-07	2.33e-06
DTNB-AS1	1.95305	0.503827	-1.95473	1.97e-15	2.49e-14
Z69666.1	0.03686	0.182558	2.30822	1.64e-05	3.26e-05
ARHGEF2-AS2	0.168546	0.350499	1.05626	1.97e-06	4.69e-06
AC007128.1	0.01784	0.623273	5.12664	4.12e-22	3.5e-20
AL035071.1	1.86622	3.86915	1.05189	1.38e-08	4.81e-08
GK-IT1	0.062842	0.57122	3.18424	1.14e-05	2.32e-05
AC024560.3	0.2221	0.519519	1.22596	0.000854	0.001219
AC010422.4	0.137538	0.385147	1.48558	0.002786	0.003588
AC004264.1	0.225998	0.787967	1.80183	2.45e-15	3.07e-14
Z82217.1	0.005928	0.132584	4.48333	5.41e-06	1.18e-05
AC005785.1	0.166398	0.448874	1.43167	1.01e-12	7.45e-12
AC005618.1	0.130727	0.317026	1.27804	0.000644	0.000937
LINC00449	0.068915	0.196248	1.50979	2.53e-09	1.01e-08
AC018809.1	0.226767	0.581761	1.35922	6.36e-06	1.35e-05
AC009088.2	0.030562	0.154355	2.33643	0.009485	0.010928
AC008649.2	0.051843	1.10215	4.41002	0.001014	0.001425
LINC01545	0.048476	0.153687	1.66465	1.85e-05	3.64e-05
AC048382.5	0.29213	0.126758	-1.20453	3.53e-11	1.96e-10
AC073842.2	0.180956	0.503927	1.47757	9.1e-10	3.99e-09
AL022322.1	0.724793	1.68993	1.22132	9.91e-08	2.99e-07
MCCC1-AS1	0.195725	0.504683	1.36655	1.39e-07	4.08e-07
ASAP1-IT2	0.015092	0.132663	3.13589	0.00826	0.009627
LINC01876	0.154416	0.64992	2.07344	0.000228	0.000361
LMO7-AS1	0.078465	0.758371	3.27278	1.24e-17	2.6e-16
AC007314.1	0.035101	0.185549	2.40222	0.038121	0.03893
AC092828.1	0.024098	0.318487	3.72423	0.025368	0.026862
AL163953.1	0.07216	1.07876	3.90203	2.36e-19	8.36e-18
PRC1-AS1	0.066578	0.172054	1.36975	9.46e-05	0.000159
AL110115.1	0.043257	0.422186	3.28687	2.53e-05	4.79e-05
MIR34AHG	0.058355	0.247706	2.08571	2.34e-07	6.6e-07
SKAP1-AS1	0.020744	0.13126	2.66169	0.000404	0.000611
AC100774.1	0.008935	0.148829	4.05811	0.019116	0.020812
AL033504.1	0.028136	0.226792	3.01086	0.004629	0.005703
AC127024.5	0.672906	2.23133	1.72943	1.04e-12	7.63e-12
AL031005.1	0.016161	0.159222	3.30049	0.017205	0.018904
AL162424.1	0.982106	0.278916	-1.81605	4.44e-17	8.15e-16
AL117332.1	0.372345	0.852943	1.19581	1.2e-11	7.19e-11
AP000763.3	0.056604	0.170246	1.58865	0.016029	0.017688
AL512770.1	0.233359	0.512957	1.13629	2.01e-10	9.95e-10
AL161729.2	0.039448	0.299997	2.92692	0.000401	0.000606
AL162724.2	0.205176	0.732719	1.83639	2.65e-05	4.98e-05
LINC01235	0.236041	0.635877	1.42971	1.79e-06	4.28e-06
KRT7-AS	0.010522	0.182712	4.11802	8.04e-17	1.39e-15
AL031710.2	0.061502	0.36188	2.5568	2.03e-16	3.25e-15
CD44-AS1	0.170171	1.19523	2.81223	1.37e-13	1.15e-12
RTCA-AS1	0.987245	0.468985	-1.07386	5.51e-14	5.06e-13
AC006017.1	0.08519	0.292969	1.78199	2.88e-05	5.36e-05
AP006621.2	0.651924	1.53863	1.23887	5.05e-05	8.94e-05
Z84485.1	0.125286	0.405695	1.69517	3.04e-11	1.7e-10
AC131971.1	0.053365	0.757545	3.82736	2.68e-05	5.02e-05
AL022157.1	0.16541	0.413799	1.32288	0.000361	0.000551
AC019254.1	0.055413	0.118419	1.09561	0.001627	0.00219
AL590729.1	0.069084	0.18666	1.43399	0.011809	0.013388
AC012213.3	0.045838	0.280406	2.61289	5.32e-11	2.88e-10
LINC01186	0.117717	0.572947	2.28308	6.2e-16	9.04e-15
AC127024.6	0.194198	0.441853	1.18604	9.51e-05	0.00016
AC005224.3	0.119947	0.268678	1.16348	0.007098	0.00839
LINC02362	1.45098	0.498924	-1.54014	4.14e-13	3.23e-12
AC120042.2	0.020979	0.191269	3.18857	1.18e-05	2.39e-05
AC104984.2	0.027791	0.211285	2.92649	0.000903	0.001282
AC008083.2	0.021853	0.209506	3.26111	1.73e-08	5.89e-08
AC040934.1	0.072092	0.249253	1.7897	0.000638	0.000929
AC004223.2	0.023611	0.360507	3.93248	0.000523	0.000771
AC068790.6	0.090242	0.387416	2.102	0.010153	0.011645
AC108681.1	0.004117	0.109623	4.73494	1.16e-11	7.02e-11
SUGT1-DT	0.388858	1.47162	1.92009	4.76e-15	5.54e-14
AC137932.3	0.1865	0.480904	1.36658	2.11e-11	1.21e-10
AL596247.1	0.053409	0.437077	3.03273	0.002832	0.00364
AL592301.1	0.061188	0.307188	2.32781	1.14e-07	3.42e-07
AL031666.2	0.053585	0.200787	1.90576	0.000955	0.001347
EPCAM-DT	1.45149	0.289661	-2.3251	9.72e-23	1.33e-20
AL445490.1	0.054408	0.142212	1.38614	0.00911	0.010529
AL008718.3	0.088401	0.31217	1.82019	0.004954	0.006057
FALEC	0.108983	0.299306	1.45752	1.77e-06	4.24e-06
AC243967.2	0.093709	0.638051	2.76741	6.26e-07	1.65e-06
AP000866.6	0.142414	0.554145	1.96017	1.55e-06	3.77e-06
AC007823.1	0.074631	0.17766	1.25128	1.47e-06	3.59e-06
AL590369.1	0.083448	0.171783	1.04164	0.004586	0.005657
FSIP2-AS2	0.038636	0.237672	2.62095	2.26e-06	5.31e-06
AC005277.2	0.327762	0.142435	-1.20234	2.12e-08	7.1e-08
AC083880.1	0.299679	0.812552	1.43904	2.34e-13	1.88e-12
RNF139-AS1	0.125953	0.365295	1.53618	1.45e-13	1.22e-12
AC099811.1	0.016078	0.268724	4.06301	0.000535	0.000788
AC078795.1	0.067753	0.239767	1.82327	3e-06	6.92e-06
AC108727.1	0.100503	0.610137	2.6019	0.018562	0.020282
SMG7-AS1	0.094116	0.207424	1.14007	6.39e-12	4.02e-11
NSMCE1-DT	0.05204	0.124828	1.26225	6.89e-08	2.14e-07
PPP1R14B-AS1	0.754411	3.2417	2.10333	3.29e-21	1.95e-19
AC124067.2	0.546104	6.47384	3.56737	3.47e-21	1.99e-19
CDC42-IT1	0.026302	0.292619	3.47577	0.001441	0.001955
SNHG11	2.00484	5.11123	1.35018	5.07e-18	1.16e-16
AL110115.2	0.081877	0.176867	1.11113	0.005613	0.006792
AC069222.1	0.020271	0.130056	2.68163	8.24e-13	6.11e-12
AC016949.1	0.114093	0.498429	2.12718	0.002366	0.003092
LINC00513	0.656762	2.24509	1.77333	1.12e-08	3.94e-08
AL445222.1	0.183978	0.692917	1.91315	1.22e-12	8.68e-12
SLFNL1-AS1	0.108702	0.234107	1.10679	2.79e-06	6.46e-06
AC138932.4	0.225476	0.563904	1.32247	0.007024	0.008308
LINC01376	0.104171	0.260853	1.32428	8.11e-06	1.69e-05
AC116345.1	0.059235	0.777783	3.71484	7.47e-06	1.57e-05
AL035416.1	0.032434	0.230466	2.82896	0.000637	0.000929
PRICKLE2-DT	0.023086	0.117835	2.35167	0.000909	0.001289
AL031651.2	0.164277	0.395265	1.26669	0.040897	0.041456
TBL1XR1-AS1	0.010775	0.33393	4.95372	7.32e-06	1.54e-05
LINC02550	0.345122	0.146083	-1.24032	9.89e-09	3.5e-08
AC104109.4	0.050066	0.135998	1.44169	5.5e-06	1.2e-05
AP000695.1	0.073681	0.311642	2.08053	1.24e-10	6.37e-10
CENPN-AS1	0.064461	0.184611	1.51799	2.09e-13	1.7e-12
NEAT1	10.8081	37.8971	1.80997	0.005956	0.007173
AC008760.1	0.640216	1.29673	1.01825	7.28e-09	2.65e-08
GTF3C2-AS1	0.048025	0.157044	1.70931	5.94e-10	2.69e-09
AC083806.2	0.013431	0.119295	3.15087	1.49e-05	2.98e-05
AC124283.3	0.084258	0.399389	2.24491	0.004911	0.006012
MACC1-AS1	0.014265	0.608254	5.41414	0.002038	0.002691
PHC2-AS1	0.05756	0.175172	1.60563	0.011187	0.012732
LINC01270	0.050875	0.182359	1.84176	4.18e-14	3.9e-13
AC135050.4	0.049267	0.154252	1.6466	1.3e-05	2.61e-05
AL138999.1	0.114584	0.374823	1.70981	0.000359	0.000548
C1orf147	0.076908	0.200545	1.38273	9.48e-07	2.39e-06
AC231981.1	0.11976	0.253672	1.08281	3.83e-08	1.23e-07
AC068790.5	0.154575	0.533806	1.78801	0.000454	0.00068
AC010719.1	0.684743	3.46608	2.33967	1.37e-16	2.24e-15
PLAC4	0.010983	0.743975	6.08187	6.19e-19	1.84e-17
AC002306.1	0.020459	0.113447	2.47118	0.008766	0.010159
AC012676.3	0.221537	0.460049	1.05424	0.001573	0.002124
AP001107.4	0.229829	0.468111	1.02629	0.003045	0.003896
AC116407.2	0.306298	0.786721	1.36091	1.98e-08	6.68e-08
EGOT	0.017995	0.160812	3.15975	1.56e-08	5.38e-08
ALG13-AS1	0.337671	1.09273	1.69425	0.038184	0.038972
AC026771.1	0.088651	0.210999	1.25104	0.027451	0.028861
AC105339.2	0.054512	0.167765	1.62181	1.82e-09	7.43e-09
TM4SF19-AS1	0.061193	0.138335	1.17673	7.79e-07	2e-06
Z82243.1	0.190426	0.916762	2.26731	7.09e-12	4.4e-11
AC020900.1	0.0499	0.345627	2.79211	0.005452	0.006619
AC020763.1	0.016714	0.116406	2.80003	1.61e-06	3.9e-06
AC104825.1	0.981273	0.441865	-1.15105	4.21e-16	6.36e-15
AC007541.1	0.481802	0.196236	-1.29585	5.62e-08	1.77e-07
AC068768.1	0.065166	0.166758	1.35556	0.024769	0.026328
SNHG3	3.51922	10.9703	1.64028	7.68e-20	3.25e-18
POC1B-AS1	0.185273	0.511939	1.46632	2.21e-16	3.51e-15
AL136115.1	0.051439	0.489874	3.25148	0.002312	0.003028
AC087289.1	0.059249	0.133143	1.16812	0.000936	0.001322
AC010524.1	0.040683	0.22021	2.43639	0.032166	0.033365
ADD3-AS1	0.10105	0.319808	1.66214	1.98e-09	8.02e-09
AC093567.1	0.017355	0.127259	2.87437	0.044837	0.045218
MAP3K20-AS1	0.058355	1.18629	4.34545	1.32e-17	2.73e-16
AC134312.5	0.065263	0.287988	2.14166	1.35e-09	5.68e-09
CLDN10-AS1	0.004925	0.469606	6.57508	2.96e-12	2.01e-11
AC009404.1	0.177873	0.567851	1.67466	3.29e-18	7.8e-17
CRAT37	0.00443	0.268107	5.91944	1.29e-08	4.5e-08
LINC00412	0.053335	0.291414	2.44991	1.94e-05	3.78e-05
AC004908.2	0.401543	0.881545	1.13448	5.22e-07	1.39e-06
AL354696.1	0.571797	1.31601	1.2026	1.54e-10	7.78e-10
MCPH1-AS1	0.388644	0.16885	-1.20271	3.25e-18	7.8e-17
AL158212.2	0.142294	0.321204	1.17461	0.018604	0.020316
AP006545.1	0.100744	0.293417	1.54226	1.5e-07	4.41e-07
SUGCT-AS1	0.009796	0.194053	4.30816	1.05e-12	7.63e-12
AC244205.1	0.35843	0.115231	-1.63716	1.94e-13	1.6e-12
TMEM75	0.008021	0.446176	5.79776	2.24e-10	1.11e-09
AC016831.1	0.09098	0.925984	3.34736	2.01e-22	2.38e-20
AC244093.4	0.047357	0.289502	2.61192	0.009414	0.01086
LINC01943	0.163126	0.430381	1.39963	1.13e-09	4.83e-09
SND1-IT1	0.004779	0.304888	5.99546	0.007947	0.009307
AC005479.2	0.082124	0.278535	1.76199	1.26e-06	3.12e-06
AL354726.1	0.06269	0.42092	2.74724	0.012834	0.014449
AC105137.2	0.098736	0.298583	1.59648	2.1e-11	1.21e-10
DLEU1	0.532371	1.09943	1.04626	1.46e-08	5.07e-08
AC127024.3	0.032583	0.395082	3.59996	6.31e-05	0.00011
AL512306.3	0.292589	0.083993	-1.80054	1.45e-17	2.9e-16
GAS5	23.0675	59.9598	1.37814	6.63e-19	1.94e-17
AC092171.4	0.314713	0.843657	1.42262	4.66e-09	1.75e-08
ZFAS1	17.4569	65.6121	1.91016	2.19e-23	4.88e-21
AP001458.1	0.168773	0.521676	1.62807	0.044477	0.044881
AL133243.2	0.40495	1.31803	1.70257	1.42e-05	2.85e-05
AC112722.1	0.090431	0.200755	1.15054	0.004807	0.005895
FKBP14-AS1	0.075162	0.188439	1.32601	0.003189	0.004049
AC004492.1	0.418726	0.94831	1.17935	0.039532	0.04021
LENG8-AS1	0.997998	2.36978	1.24764	1.54e-14	1.6e-13
AC020915.1	0.243234	0.721252	1.56816	4.68e-05	8.39e-05
MIR22HG	11.8632	3.89829	-1.60558	3.33e-22	3.27e-20
LINC01561	0.039219	0.124538	1.66697	0.000125	0.000206
LINC01473	0.197178	0.810155	2.0387	7.31e-10	3.25e-09
Z99289.2	0.005148	0.113358	4.46062	2.82e-06	6.53e-06
AP003086.1	0.025605	0.184981	2.85287	1.94e-06	4.62e-06
AP000593.3	0.042411	0.177884	2.06844	1.03e-06	2.59e-06
AC012173.1	0.102046	0.262212	1.36151	8.39e-06	1.74e-05
AC007639.1	0.062487	0.362632	2.53688	1.06e-09	4.54e-09
AC116914.1	0.071212	0.186533	1.38925	0.000488	0.000726
AC090739.1	0.35768	1.21573	1.76508	0.000152	0.000248
KLF7-IT1	0.060076	0.43849	2.86768	0.002113	0.002784
AL442128.2	0.069659	0.199876	1.52073	4.17e-07	1.12e-06
LINC02561	0.048784	0.173065	1.82682	5.91e-05	0.000103
AC073288.2	0.041939	0.110844	1.40218	0.001198	0.001652
AL138995.1	0.664024	0.169364	-1.97111	1.8e-21	1.18e-19
AC004832.4	0.083747	0.343964	2.03816	0.020064	0.021711
AC145423.1	0.112819	0.602598	2.41719	9.14e-14	8.05e-13
ZKSCAN2-DT	0.421689	1.02649	1.28347	2.24e-09	9.02e-09
PTPRG-AS1	0.025664	0.111819	2.12336	0.00306	0.003904
MANCR	0.660514	0.306279	-1.10874	4.35e-12	2.86e-11
AC107308.1	0.027607	0.29989	3.4413	1.84e-06	4.39e-06
MCM3AP-AS1	0.326483	0.673431	1.04452	2.11e-13	1.7e-12
MED4-AS1	0.125778	0.349396	1.47398	3.19e-06	7.3e-06
AC011405.1	0.018151	0.164175	3.17714	1.84e-05	3.61e-05
LINC01871	5.77857	2.63119	-1.13499	6.73e-11	3.56e-10
AL731563.3	0.095101	0.219942	1.20959	1.72e-08	5.85e-08
AP006621.1	0.146349	0.474891	1.69819	0.000407	0.000615
AC006960.3	0.034533	0.116742	1.75728	4.01e-05	7.25e-05
ZNF790-AS1	0.368839	0.180709	-1.02933	1.74e-15	2.25e-14
LINC00562	0.066814	0.194585	1.54218	1.68e-06	4.05e-06
AC026470.2	0.070266	0.529401	2.91346	0.00554	0.006718
SCARNA9	0.469788	7.09087	3.91588	2.97e-12	2.01e-11
AC253536.6	0.421981	0.866079	1.03732	7.13e-07	1.85e-06
CAPN10-DT	0.290576	0.745308	1.35892	4.87e-16	7.28e-15
BCL2L1-AS1	0.087878	1.02527	3.54436	0.02856	0.029956
AC023825.2	0.037048	0.319858	3.10995	3.39e-08	1.11e-07
AC243960.1	0.93461	0.36324	-1.36344	3.29e-14	3.2e-13
AL138963.1	0.093277	0.99517	3.41535	0.000224	0.000356
AC131934.1	0.049762	0.200077	2.00743	0.015176	0.016873
ZFPM2-AS1	0.032026	0.17132	2.41937	2.76e-08	9.13e-08
AC026401.2	0.019632	0.14124	2.84689	0.001829	0.002427
AC007384.1	1.15663	0.351892	-1.71673	1.04e-18	2.75e-17
LINC01811	0.005607	0.828703	7.20749	2.4e-19	8.36e-18
AP001001.1	0.071999	0.19566	1.4423	0.009726	0.011177
RNF32-AS1	0.047118	0.285672	2.6	9.81e-14	8.6e-13
AC012020.1	0.056101	0.177847	1.66455	0.000256	0.000403
INO80-AS1	0.025432	0.122873	2.27243	0.004407	0.005448
AC106900.1	0.293228	1.75217	2.57905	1.73e-19	6.57e-18
PEF1-AS1	0.081946	0.237496	1.53515	2.29e-06	5.37e-06
HECW2-AS1	0.486374	0.226906	-1.09997	2.49e-10	1.22e-09
AP001160.4	0.179207	0.453348	1.33899	0.002603	0.003374
AC068790.4	0.108882	0.438865	2.01101	0.010758	0.012275
VAC14-AS1	0.014592	0.169365	3.53688	6.02e-23	9.74e-21
AC087588.1	0.482507	1.04376	1.11316	9.83e-05	0.000165
AC133644.1	0.998	0.374661	-1.41345	3.47e-14	3.32e-13
THUMPD3-AS1	1.21171	2.59322	1.0977	6.45e-11	3.43e-10
RSF1-IT1	0.02911	0.14949	2.36045	0.035706	0.036674
AL133520.1	0.77976	1.56991	1.00958	5.16e-07	1.37e-06
SLC16A1-AS1	0.115948	0.47004	2.01931	1.23e-17	2.6e-16
THOC7-AS1	0.020121	0.201548	3.32433	0.048886	0.048941
U47924.1	0.121456	0.41566	1.77496	4.6e-09	1.73e-08
AC090825.1	0.267994	0.102831	-1.38193	8.25e-14	7.38e-13
AC091182.1	0.218193	0.102018	-1.09678	1.14e-11	6.91e-11
SNHG6	22.3018	61.4325	1.46184	6.96e-22	5.39e-20
LINC01355	0.398742	1.03825	1.38063	1.24e-07	3.67e-07
AL021392.1	0.024899	0.112046	2.16994	9.91e-14	8.65e-13
LINC01914	0.055968	0.172742	1.62593	0.002908	0.003732
RNF213-AS1	0.136791	0.297892	1.12281	0.007409	0.008728
AP003352.1	0.829257	2.41377	1.5414	8.48e-19	2.32e-17
AC073487.1	0.216865	0.645973	1.57468	1.9e-05	3.7e-05
AL390195.1	0.162492	0.441464	1.44193	5.42e-10	2.5e-09
AC099850.3	3.22572	9.05168	1.48857	5.72e-19	1.73e-17
KANSL1L-AS1	0.112097	0.414516	1.88668	1.39e-06	3.42e-06
MALAT1	7.99496	131.448	4.03926	2.45e-08	8.13e-08
AL391427.1	0.042685	0.156866	1.87773	0.000965	0.00136
AC011468.1	0.642827	1.31731	1.03509	4.93e-06	1.08e-05
AC009269.5	0.094286	0.570441	2.59696	0.000928	0.001312
AC123768.1	0.063155	0.138192	1.12971	0.000331	0.000509
FTX	0.193368	1.23856	2.67924	3.08e-06	7.07e-06
AC023794.1	0.191944	0.092668	-1.05053	1.34e-15	1.79e-14
AL031770.1	0.01405	0.169475	3.59238	5.18e-06	1.13e-05
AC130456.3	0.453091	1.00606	1.15084	1.89e-05	3.7e-05
AC132872.3	0.886232	1.84366	1.05681	2.36e-07	6.66e-07
AC080129.2	0.420683	1.15274	1.45426	1.62e-07	4.72e-07
LINC01719	0.103173	0.239785	1.21668	3.49e-07	9.56e-07
PRMT5-AS1	0.046524	0.162573	1.80505	5.97e-15	6.73e-14
AL162595.1	0.352866	0.847345	1.26383	3.68e-11	2.04e-10
LINC01711	0.014509	0.182912	3.65615	3.34e-14	3.23e-13
AC008494.3	0.806019	0.283569	-1.50711	1.21e-21	8.61e-20
MIR3945HG	0.043589	0.169266	1.95726	0.005178	0.006309
UCKL1-AS1	0.143349	0.482359	1.75058	5.46e-10	2.51e-09
ANKRD10-IT1	4.23849	11.5142	1.4418	4.93e-06	1.08e-05
AC106820.3	0.221844	0.590994	1.41359	9.33e-09	3.32e-08
AC112496.1	0.205386	1.01812	2.3095	0.000235	0.000371
AC012676.4	0.086131	0.241567	1.48783	2.24e-05	4.32e-05
TH2LCRR	0.094861	0.260934	1.4598	0.026403	0.027809
AC007216.4	0.170605	0.421335	1.30431	8.73e-05	0.000148
AC124067.4	3.33105	9.7008	1.54213	2.88e-11	1.63e-10
RHOA-IT1	0.229632	0.478843	1.06023	0.008096	0.009462
C10orf55	0.059184	0.261818	2.14528	5.05e-17	9e-16
LINC02285	0.198984	0.096442	-1.04492	8.28e-08	2.52e-07
AC013652.1	0.091723	0.296902	1.69464	1.43e-05	2.87e-05
AL590617.2	0.571629	1.27275	1.1548	5.88e-14	5.37e-13
AC055811.1	0.030739	0.154848	2.33271	0.003351	0.004239
AF117829.1	0.208631	0.663883	1.66998	1.05e-12	7.63e-12
AC064836.1	0.023221	0.117023	2.3333	4.77e-05	8.51e-05
AC233280.1	0.042164	0.117082	1.47342	1.42e-06	3.48e-06
AC007285.1	0.056959	0.342731	2.58908	5.24e-09	1.95e-08
AC007128.2	0.007648	0.352826	5.52765	5.16e-19	1.58e-17
AC048341.2	0.565233	1.44549	1.35464	6.06e-10	2.74e-09
AC005632.3	0.181297	0.480074	1.4049	0.015737	0.017407
NARF-AS1	0.037109	0.106465	1.52053	0.000357	0.000545
AC010761.1	0.920498	2.47815	1.42877	2.36e-16	3.71e-15
AL136307.1	0.049225	0.338407	2.78129	6.87e-06	1.46e-05
AC211433.1	0.022103	0.324471	3.87575	1.18e-07	3.53e-07
AL512506.1	0.062538	0.464947	2.89427	6.36e-07	1.67e-06
AC084125.4	0.397898	1.03709	1.38207	1.09e-06	2.73e-06
DIAPH2-AS1	0.022961	0.333845	3.8619	5.86e-09	2.16e-08
AL133243.3	0.144992	0.430247	1.56919	9.79e-06	2.01e-05
AC034229.4	0.130075	0.345962	1.41128	0.003059	0.003904
AC074117.1	0.963857	2.01172	1.06154	8.92e-14	7.9e-13
AC007938.3	0.276722	0.799012	1.52978	4.25e-10	1.99e-09
CFAP44-AS1	0.009696	0.111451	3.52288	0.003856	0.004823
SRD5A3-AS1	0.066401	0.133085	1.00308	5.28e-06	1.15e-05
AL354993.2	0.184347	0.64069	1.7972	0.001405	0.001911
AOAH-IT1	0.055958	0.323389	2.53086	0.00574	0.006937
AC002091.2	0.402772	0.158085	-1.34926	4.82e-13	3.75e-12
AC078883.2	0.03154	0.368446	3.54618	0.001739	0.002325
ADAMTS9-AS1	0.606049	0.112362	-2.43129	6.79e-16	9.74e-15
FAM222A-AS1	0.079789	1.06471	3.73814	2.38e-22	2.65e-20
AL031985.3	0.455716	1.22069	1.42149	9.53e-18	2.04e-16
AC093752.1	0.023837	0.121372	2.34815	0.004741	0.005836
AL121895.1	0.029504	0.253324	3.10202	1.09e-06	2.72e-06
AC092436.2	0.036724	0.326889	3.15402	0.028051	0.029458
AL133410.1	0.362753	0.929294	1.35715	3.99e-12	2.64e-11
AC009032.1	0.069943	1.44873	4.37246	0.031232	0.032489
AL161891.1	0.139419	0.568677	2.02819	4.35e-17	8.15e-16
AL450344.3	0.057107	0.33026	2.53187	0.033921	0.035019
LINC01252	0.057109	0.145642	1.35064	0.000117	0.000193
AP002812.5	0.09607	0.251406	1.38786	0.014694	0.016398
IGBP1-AS2	0.027401	0.166042	2.59925	3.66e-05	6.67e-05
AC002563.1	0.033158	0.143764	2.11629	0.001005	0.001413
LINC02163	0.002926	1.3254	8.82309	3.09e-21	1.9e-19
AC004691.1	0.029502	0.206663	2.80837	0.021963	0.02358
AC144548.1	0.115421	0.302089	1.38806	2.11e-07	6e-07
AP001893.1	0.190437	0.448423	1.23554	0.001772	0.002361
AC022784.6	0.023314	0.200487	3.10427	6.22e-09	2.29e-08
AC024940.5	0.138961	0.453723	1.70713	3.53e-08	1.15e-07
AC024451.4	0.051827	0.20654	1.99465	0.002721	0.003515
CASC19	0.126996	4.31868	5.08774	5.91e-25	2.8e-22
DLGAP4-AS1	0.071621	0.284823	1.99162	5.57e-11	2.99e-10
AC074050.4	0.049393	0.209688	2.08586	2.33e-06	5.47e-06
AC005519.1	0.235718	0.528554	1.16499	1.35e-06	3.34e-06
AL365226.1	2.44483	35.3407	3.85352	3.69e-05	6.72e-05
AL354993.1	0.037839	0.147297	1.96078	0.007214	0.008509
AC073529.1	0.065243	0.201366	1.62592	1.98e-14	2e-13
AC084876.1	0.077639	0.176368	1.18374	0.001299	0.001777
AC245884.9	0.033819	0.131862	1.96312	0.026178	0.027621
GABPB1-AS1	0.524732	1.24338	1.24462	3.85e-07	1.04e-06
AL161719.1	0.513007	0.213257	-1.26639	8.21e-15	8.91e-14
AC118344.1	0.102819	0.260157	1.33928	0.01012	0.011614
AC092681.2	0.018064	0.128876	2.83482	0.000153	0.00025
AC007497.1	0.046844	0.241518	2.3662	3.17e-10	1.53e-09
LINC02577	0.004603	0.576222	6.96781	4.07e-25	2.8e-22
WNT5A-AS1	0.341278	0.700807	1.03807	0.005816	0.007024
PKP4-AS1	0.021193	0.113675	2.42324	1.21e-10	6.23e-10
AC010542.1	0.034521	0.136857	1.9871	0.01678	0.018472
AC103591.3	0.349667	1.64368	2.23288	5.8e-07	1.53e-06
FAM30A	0.774286	0.206711	-1.90525	4.51e-17	8.19e-16
SCAT2	0.183829	0.861173	2.22794	2.19e-14	2.2e-13
AC008434.1	0.079511	0.191346	1.26696	0.000447	0.000672
AL354707.1	0.7927	2.00943	1.34194	7.19e-09	2.62e-08
AC027601.1	0.162787	0.354535	1.12294	3.95e-09	1.51e-08
AL355312.2	0.103605	0.2855	1.4624	4.76e-07	1.28e-06
LINC02156	0.021751	0.177239	3.02652	3.24e-07	8.89e-07
C9orf147	0.101224	0.209747	1.0511	7.58e-07	1.96e-06
ITPRIP-AS1	0.022121	0.235695	3.41341	3.55e-07	9.7e-07
AL139035.1	0.166207	0.403162	1.27838	1.41e-09	5.85e-09
AC004241.4	0.031228	0.137426	2.13777	2.54e-06	5.93e-06
GK-AS1	0.247654	1.10353	2.15573	0.000182	0.000294
MCF2L-AS1	2.47069	7.2913	1.56126	2.09e-13	1.7e-12
AC022973.5	0.087262	0.273629	1.6488	0.000104	0.000174
ZNF667-AS1	1.29978	0.414097	-1.65023	6.32e-17	1.11e-15
AC015922.3	6.0342	2.25842	-1.41785	7.25e-19	2.08e-17
AL109614.1	0.294118	1.38413	2.23451	4.25e-08	1.36e-07
SLC2A9-AS1	0.558874	0.166242	-1.74924	1.7e-15	2.21e-14
MIR100HG	1.4592	0.713986	-1.03121	1.45e-06	3.56e-06
SNHG7	3.86313	10.2328	1.40536	4.93e-18	1.14e-16
AC009065.5	7.1883	16.1079	1.16404	5.52e-15	6.3e-14
LINC02441	15.032	2.9622	-2.3433	3.49e-22	3.27e-20
AP001469.3	0.367466	1.06932	1.54101	3.59e-19	1.18e-17
AC004982.1	0.192234	0.389971	1.0205	6.72e-08	2.09e-07
LINC01091	0.086558	0.31139	1.84699	6.96e-12	4.33e-11
AC005841.1	0.073815	0.340151	2.20419	1.64e-08	5.64e-08
AP003555.1	0.145428	0.475353	1.7087	0.000249	0.000392
AC026356.1	0.18241	0.822678	2.17314	3.05e-17	5.84e-16
HNRNPD-DT	0.146365	0.34448	1.23485	1.48e-10	7.55e-10
AC104819.3	0.823193	0.310536	-1.40647	2.94e-15	3.62e-14
AC004466.3	0.070638	0.299279	2.08298	2.6e-05	4.9e-05
AL133297.1	0.084311	0.21212	1.3311	7.97e-05	0.000136
AL355488.1	0.740985	1.65678	1.16086	4.99e-06	1.09e-05
ERCC8-AS1	0.015014	0.150279	3.32327	0.00017	0.000275
CYTOR	0.962173	2.71338	1.49572	7.69e-19	2.14e-17
AC073957.3	0.7198	1.48949	1.04915	1.88e-05	3.69e-05
AL022311.1	0.070769	0.174231	1.2998	3.67e-15	4.35e-14
PIK3IP1-DT	0.20962	0.520683	1.31263	3.62e-09	1.41e-08
A2M-AS1	0.554164	0.226402	-1.29143	5.67e-13	4.31e-12
AL121832.3	0.227277	0.799287	1.81426	4.93e-15	5.7e-14
RAET1E-AS1	0.060934	0.303612	2.31691	1.1e-07	3.31e-07
AL442067.2	0.072143	0.430564	2.5773	2.54e-05	4.81e-05
MHENCR	2.25888	8.46196	1.90538	4.81e-19	1.5e-17
AP001610.2	0.058626	0.11767	1.00513	0.045618	0.045928
PELATON	0.658908	1.78233	1.43562	1.18e-12	8.49e-12
ACSL3-AS1	0.043887	0.255146	2.53945	3.22e-05	5.93e-05
AP006545.2	0.110216	0.226467	1.03896	0.026243	0.027657
AC239584.1	0.006549	0.414777	5.98482	4.66e-12	3.03e-11
AC002128.2	0.283038	0.63222	1.15943	0.002735	0.003531
LINC00624	0.04094	0.198639	2.27857	1.98e-06	4.7e-06
AC092718.4	0.107863	0.293004	1.44172	9.43e-09	3.35e-08
LINC01705	0.00542	1.3122	7.9195	1.57e-20	7.96e-19
AC018521.6	1.38114	0.661864	-1.06125	1.79e-15	2.29e-14
AC007728.3	0.046567	0.214589	2.2042	0.000164	0.000266
AL391095.3	0.076693	0.268287	1.80662	1.91e-07	5.48e-07
AC132938.2	0.054506	0.124237	1.18861	0.008918	0.010315
AC073326.1	0.017832	0.232526	3.70488	8.38e-06	1.74e-05
AL391421.1	0.006703	0.111751	4.05933	1.86e-05	3.65e-05
AF230666.2	0.008979	0.117329	3.70782	1.98e-05	3.84e-05
AC245884.10	0.045459	0.393406	3.11339	0.001036	0.001453
AC007014.2	0.056873	0.330809	2.54019	1.84e-07	5.31e-07
PSPC1-AS2	0.392761	0.956839	1.28463	1.74e-05	3.42e-05
EPN2-AS1	0.018286	0.15751	3.10663	0.006572	0.007851
LINC01655	0.001926	0.26505	7.10486	4.08e-10	1.92e-09
MIR924HG	0.233813	0.510946	1.12781	2.42e-05	4.61e-05
MIR17HG	0.157807	1.42982	3.1796	4.79e-19	1.5e-17
C5orf66	0.116881	0.317633	1.44232	8.74e-19	2.36e-17
MYB-AS1	0.093655	0.437698	2.22451	0.00387	0.004837
AP001628.1	0.211334	0.827325	1.96893	5.51e-09	2.04e-08
AL117382.1	2.64952	10.8937	2.0397	1e-08	3.53e-08
PAN3-AS1	0.48323	1.07913	1.15908	1.56e-08	5.38e-08
Z68871.1	0.223311	0.64839	1.5378	1.43e-08	4.99e-08
AL139397.1	0.047993	0.15858	1.72432	5.02e-05	8.9e-05
AC010834.3	0.467156	1.17772	1.33402	4.99e-06	1.09e-05
AC025171.4	0.170198	0.350273	1.04127	0.000865	0.001233
AC019118.1	0.015472	0.109485	2.823	3.16e-05	5.83e-05
HAND2-AS1	1.76342	0.099036	-4.15427	3.03e-20	1.38e-18
AC011511.3	0.031944	0.447013	3.80672	9.38e-11	4.84e-10
AC093424.1	0.090773	0.20441	1.17114	0.044045	0.04447
Z98885.3	0.057355	0.168649	1.55604	0.028042	0.029458
AC145423.2	0.121354	0.410833	1.75933	1.82e-09	7.44e-09
EDIL3-DT	0.589341	0.129207	-2.18942	4.03e-22	3.5e-20
AC022165.1	0.031864	0.134489	2.0775	0.000716	0.001035
SPRY4-AS1	0.023688	0.24657	3.37976	5.27e-23	9.39e-21
AC012085.2	1.4947	0.222506	-2.74793	8.21e-15	8.91e-14
AL138689.1	0.304049	1.22181	2.00664	2.54e-06	5.93e-06
AC018552.3	0.015274	0.254663	4.05948	9.75e-05	0.000163
AL162741.1	0.055702	0.121079	1.12016	2.15e-06	5.07e-06
RUSC1-AS1	0.815246	2.30471	1.49928	7.43e-14	6.71e-13
AC020661.3	0.02054	0.253384	3.62481	0.001965	0.002597
GRASLND	0.045956	0.126763	1.46381	4.87e-07	1.3e-06
AL032819.1	0.017633	0.125301	2.82909	3.6e-05	6.59e-05
LINC00571	0.097476	0.232548	1.25441	0.000368	0.000561
AC010999.2	0.063661	0.162694	1.35368	4.76e-05	8.51e-05
AL353708.3	0.145668	0.399115	1.45412	3.34e-10	1.59e-09
AL355385.1	0.17772	0.474802	1.41772	8.5e-08	2.59e-07
AC090578.2	0.035087	0.225796	2.68601	0.00259	0.003363
AC109460.1	0.121141	0.286204	1.24035	2.09e-09	8.45e-09
PDE9A-AS1	0.741404	0.084929	-3.12593	8.68e-18	1.91e-16
AC087222.1	0.124541	0.580316	2.22022	3.7e-07	1.01e-06
MMP2-AS1	0.049432	0.195806	1.98592	0.000287	0.000446
AL133330.1	0.125802	0.733103	2.54286	5.09e-13	3.94e-12
AC004839.2	0.042451	0.107631	1.34222	0.001426	0.001938
N4BP2L2-IT2	0.2588	0.917089	1.82523	5.21e-05	9.21e-05
AL132765.2	0.063069	0.157887	1.32389	0.020849	0.022506
AC079907.1	0.233734	0.586343	1.32688	5.86e-10	2.66e-09
LINC02538	0.066401	0.164672	1.31031	0.000297	0.000462
AP005899.1	0.223091	0.656699	1.5576	0.000111	0.000184
AC006111.2	0.131169	0.490557	1.90299	3.08e-15	3.72e-14
ZNF346-IT1	0.138475	0.384596	1.47372	5.55e-05	9.74e-05
AL606834.1	0.37018	0.817186	1.14244	2.29e-05	4.39e-05
AL034550.1	0.381832	0.800713	1.06835	0.001732	0.002319
AC129507.1	0.309283	0.14205	-1.12253	3.39e-14	3.26e-13
AC141930.1	0.042517	0.293828	2.78886	0.000507	0.00075
AC004076.2	0.098967	0.267872	1.43653	1.18e-09	4.98e-09
AL138820.1	0.05207	0.170038	1.70734	0.006581	0.007856
CASK-AS1	0.052637	0.154872	1.55694	0.000196	0.000315
AC144450.1	0.009705	0.197239	4.34504	7.95e-09	2.86e-08
AC133540.1	0.025395	0.252017	3.31088	3.72e-06	8.4e-06
AL356124.1	0.02656	0.222214	3.06462	0.002183	0.002872
AC005021.1	0.116671	0.310833	1.4137	0.042602	0.043086
LINC01424	0.068592	0.213389	1.63736	4.73e-10	2.21e-09
LINC01138	0.406822	0.876734	1.10774	6.14e-13	4.62e-12
AC092118.2	0.046791	0.135399	1.53293	1.98e-05	3.84e-05
AC124283.2	0.322698	0.868961	1.42911	1.67e-11	9.72e-11
AC008635.1	0.029926	0.153391	2.35774	6.85e-07	1.79e-06
AC135388.1	0	0.528814	Inf	1.74e-11	1.01e-10
AC244093.5	0.061407	0.248898	2.01909	0.00026	0.000408
AL021328.1	0.00878	0.15383	4.13094	0.008043	0.009406
AGAP2-AS1	2.28198	5.30913	1.21819	1.25e-11	7.5e-11
AL358115.1	0.15641	0.432034	1.46581	3.71e-06	8.39e-06
AC027277.2	0.051841	0.296931	2.51796	0.006692	0.007957
LINC02100	0.119169	0.482966	2.01891	2.04e-06	4.83e-06
LINC00894	0.122195	0.531668	2.12134	1.66e-11	9.69e-11
AP000692.1	0.208112	0.553746	1.41186	1.07e-05	2.19e-05
AC009148.1	0.068114	0.191063	1.48803	1.57e-07	4.59e-07
CRYZL2P-SEC16B	0.094049	0.247423	1.3955	3.1e-06	7.1e-06
LAMC1-AS1	0.195441	0.404027	1.04772	0.013215	0.01484
AC090197.1	0.024207	0.114568	2.24274	1.62e-06	3.93e-06
AC018695.3	0.01428	0.11798	3.0465	1.97e-05	3.83e-05
LINC02416	0.046259	0.141476	1.61275	0.000458	0.000686
LINC00365	0.150855	0.43555	1.52968	2.24e-08	7.49e-08
AC096642.1	0.068392	0.16131	1.23794	0.000799	0.001145
LINC01094	0.234523	0.514097	1.13231	0.00533	0.006481
TERC	0.019706	0.26063	3.72529	0.001187	0.001641
LINC02615	0.151896	0.427451	1.49267	8.76e-11	4.56e-10
AC091057.1	0.485327	1.03477	1.09228	1.55e-11	9.15e-11
MAL2-AS1	0.069133	0.438574	2.66536	0.000229	0.000363
AL121832.2	1.13798	3.29124	1.53215	1.28e-15	1.74e-14
AC007608.1	0.037579	0.510756	3.76464	1.04e-05	2.13e-05
AL354919.2	0.023141	0.107448	2.21509	7.01e-05	0.000121
MAP3K5-AS1	0.163081	0.555028	1.76697	0.000694	0.001004
AL021707.6	1.60682	3.21819	1.00204	5.56e-07	1.47e-06
ALMS1-IT1	0.100581	0.412883	2.03738	3.85e-13	3.03e-12
AC015987.1	0.069687	0.246268	1.82126	0.000236	0.000374
AC007406.3	0.044732	0.294345	2.71812	9.31e-18	2.02e-16
AC104791.1	0.019572	0.135861	2.79524	1.74e-05	3.42e-05
ZNF451-AS1	0.060218	0.201274	1.7409	0.002556	0.003321
TRG-AS1	0.508336	0.246185	-1.04604	5.92e-12	3.78e-11
AL391095.1	0.076605	0.332782	2.11908	4.71e-10	2.2e-09
DUXAP8	0.012409	0.190621	3.94127	1.32e-15	1.78e-14
AL356299.2	0.105481	0.815908	2.95142	3.22e-19	1.08e-17
AC093732.1	0.029839	0.583537	4.28953	1.54e-13	1.29e-12
MED8-AS1	0.247047	0.608526	1.30053	3.82e-09	1.47e-08
LINC00628	0.130803	0.337026	1.36546	7.3e-11	3.84e-10
AC131953.1	0.061877	0.203481	1.71742	0.003109	0.003959
AC097381.3	0.044476	0.15118	1.76518	0.000994	0.0014
MIR3150BHG	0.485344	0.101767	-2.25373	1.35e-15	1.8e-14
AC108058.1	0.271417	0.773866	1.51157	0.011446	0.01301
RPS6KA2-IT1	0.031426	0.128801	2.0351	0.003657	0.004601
AC025034.1	0.181047	0.40461	1.16016	0.020912	0.022547
AC026356.2	0.070838	0.30959	2.12776	2.3e-14	2.3e-13
AC027373.1	0.113449	0.304235	1.42314	1.94e-08	6.55e-08
AC091729.2	0.036188	0.129881	1.8436	0.004932	0.006034
AC007637.1	1.11773	0.496414	-1.17096	2.74e-18	6.69e-17
AP000695.2	0.029578	0.217506	2.87847	2.84e-16	4.35e-15
AP002812.3	0.05519	0.199346	1.8528	0.00818	0.009541
AC008551.1	0.031156	0.336985	3.4351	0.000364	0.000555
AC083900.1	1.12021	0.392353	-1.51354	1.24e-14	1.29e-13
AC092718.5	0.023684	0.19289	3.02578	0.00015	0.000245
AC005776.2	0.082074	0.192013	1.22621	3.85e-07	1.04e-06
MBNL1-AS1	2.81561	0.530348	-2.40844	1.79e-19	6.63e-18
LUCAT1	0.022094	0.399257	4.1756	2.72e-15	3.39e-14
PRR7-AS1	0.094701	0.619933	2.71066	1.11e-21	8.24e-20
AC019186.1	0.073513	0.16804	1.19274	0.000595	0.000868
CHN2-AS1	0.03215	0.767204	4.57671	2.54e-12	1.73e-11
AC015813.1	0.944762	2.88772	1.6119	1.54e-10	7.78e-10
AC025031.4	0.04459	0.23697	2.4099	8.03e-08	2.45e-07
DELEC1	0.041902	0.112917	1.43018	0.039625	0.040281
JARID2-AS1	0.118257	0.376622	1.6712	0.000214	0.000342
AC007342.5	0.534851	1.33755	1.32238	1.7e-08	5.83e-08
LINC00622	0.116281	0.289055	1.31373	0.001357	0.001851
AC010536.2	0.256512	0.861017	1.74701	0.012622	0.014238
AC127024.4	0.405271	1.44797	1.83708	2.6e-08	8.62e-08
C2orf49-DT	0.282229	0.628925	1.15603	1.64e-10	8.28e-10
AC138393.2	0.122668	0.434249	1.82377	0.003881	0.004848
AL049840.2	0.920709	1.87977	1.02974	0.001818	0.002415
AC004253.1	0.343672	0.841822	1.29248	1.04e-06	2.6e-06
AC074044.1	0.040646	0.126438	1.63726	8.34e-06	1.73e-05
AC087277.2	1.81073	0.782437	-1.21052	1.11e-13	9.56e-13
AL109804.1	0.062642	0.183484	1.55046	4.96e-05	8.82e-05
AC027279.1	0.022379	0.147612	2.72162	0.015385	0.017073
AC127164.1	0.010697	0.114793	3.42379	5.88e-09	2.17e-08
AL139082.1	0.070017	0.157504	1.16961	0.001957	0.00259
AL353804.2	0.06111	0.578397	3.24257	7.18e-06	1.52e-05
AL023803.3	0.0255	0.175108	2.77969	3.8e-09	1.46e-08
AC020978.3	0.139709	0.570501	2.02981	0.000892	0.00127
AC092171.1	0.104701	0.480594	2.19854	5.87e-12	3.76e-11
LINC00996	0.994852	0.358288	-1.47336	1.83e-15	2.32e-14
AC100814.1	0.763822	1.54755	1.01867	4.58e-06	1.02e-05
SNHG16	2.10106	6.05103	1.52607	7.34e-25	2.8e-22
AC010168.1	0.061729	0.259206	2.07009	0.002598	0.003371
AL080317.1	0.149475	0.571774	1.93554	4.8e-10	2.22e-09
AC000123.1	0.921666	1.94925	1.08061	9.02e-07	2.29e-06
AC016831.4	0.050568	0.993387	4.29606	6.18e-06	1.33e-05
AC027237.3	0.092762	0.211655	1.19011	1.03e-12	7.54e-12
MACORIS	0.390327	0.177557	-1.13641	8.1e-09	2.91e-08
AL031055.1	0.102904	0.207293	1.01036	0.000223	0.000356
ZNF433-AS1	0.369008	0.789246	1.09682	7.95e-15	8.74e-14
AC009159.3	0.338797	0.125544	-1.43223	6.97e-14	6.33e-13
AC012360.1	0.030285	0.125282	2.04851	1.73e-06	4.16e-06
AC016722.2	0.086538	0.211853	1.29167	1.28e-05	2.57e-05
AL033397.1	0.010035	0.143218	3.83516	0.005277	0.006421
AC020978.7	0.076516	0.168675	1.14041	0.000163	0.000265
AC008870.2	0.281878	0.67366	1.25695	3.72e-09	1.44e-08
AC137770.1	0.06561	0.174231	1.409	0.035161	0.036178
AC008121.2	0.045724	0.153872	1.7507	0.003361	0.004249
AC079313.2	0.576363	0.059297	-3.28094	5.11e-10	2.36e-09
LINC00390	0.560315	0.190001	-1.56023	5.14e-13	3.95e-12
PRDX6-AS1	0.641975	0.256329	-1.32452	4.42e-19	1.43e-17
AC011290.1	0.034099	0.132503	1.95823	4.29e-05	7.74e-05
AC134407.1	0.033498	0.191351	2.51408	0.00049	0.000728
AC020931.1	0.043519	0.146395	1.75015	3.71e-09	1.44e-08
AC009093.1	0.038437	0.350857	3.19031	5.11e-13	3.94e-12
ZNF775-AS1	0.131906	0.409906	1.63578	6.12e-06	1.31e-05
UBE2Q1-AS1	0.162493	0.43169	1.40962	3.83e-07	1.04e-06
AC018648.1	0.097073	0.236941	1.28738	0.00176	0.002351
AC091887.1	0.079656	0.174085	1.12793	0.036494	0.03744
AC010655.2	0.057281	0.277247	2.27505	4.58e-12	2.98e-11
AC012615.1	0.915482	1.87651	1.03545	5.76e-13	4.36e-12
LINC00702	0.36379	0.145833	-1.31879	8.9e-15	9.54e-14
TDRKH-AS1	0.314558	0.667164	1.08472	1.91e-08	6.47e-08
LURAP1L-AS1	0.032201	0.177209	2.46028	0.000219	0.00035
LINC02257	0.002566	0.336837	7.03642	8.12e-17	1.39e-15
SNHG22	0.175242	0.824492	2.23416	6.89e-07	1.79e-06
AC004943.1	0.095253	0.313058	1.7166	2.01e-07	5.73e-07
MNX1-AS1	1.07249	4.27349	1.99446	5.33e-20	2.31e-18
AC087683.2	0.085126	0.338768	1.99262	0.025533	0.02702
RDH10-AS1	0.041518	0.231321	2.47807	5.31e-05	9.35e-05
AL139147.1	0.006898	0.218593	4.98598	0.000226	0.000359
AC048344.4	0.074043	0.545114	2.88012	2.42e-16	3.79e-15
AC010320.3	0.07985	0.298432	1.90203	0.000572	0.000836
PVT1	0.387064	3.0028	2.95567	3.96e-26	7.05e-23
AC058791.1	0.172828	1.29962	2.91068	8.58e-05	0.000146
AL008723.2	0.025064	0.235882	3.23435	6.01e-06	1.29e-05
AL929236.1	0.028948	0.122543	2.08177	0.000429	0.000646
AC015922.2	8.15836	2.56695	-1.66822	1.66e-21	1.14e-19
AC007785.3	0.027749	0.122539	2.14275	9.56e-07	2.41e-06
AC078778.1	0.09812	0.307729	1.64905	0.004119	0.005127
AL590723.1	0.206211	0.682281	1.72625	0.001231	0.001693
DCUN1D2-AS	0.137058	0.363344	1.40654	0.00121	0.001666
AC010967.1	0.001144	0.160274	7.13075	5.4e-11	2.91e-10
ARHGEF38-IT1	0.094762	0.737798	2.96085	2.71e-09	1.07e-08
AL031705.1	0.073384	0.192435	1.39083	4.74e-05	8.5e-05
AC083805.2	0.093819	0.39106	2.05944	0.000416	0.000628
AC090527.3	0.08069	0.221633	1.4577	5.79e-05	0.000102
AC020658.4	0.049715	0.153676	1.62814	5.75e-06	1.24e-05
AC022893.1	0.139233	0.291106	1.06404	0.007361	0.008677
AC005757.1	0.019985	0.155898	2.9636	0.00664	0.007912
AC093627.6	0.91602	0.138483	-2.72567	1.78e-14	1.82e-13
AL020997.2	0.083227	0.456021	2.45398	0.003682	0.004628
AC107959.1	0.363086	0.136682	-1.40949	1.12e-16	1.86e-15
AC005540.1	0.104288	0.322561	1.629	0.000253	0.000399
FMR1-IT1	0.358469	0.808232	1.17292	0.006677	0.00795
AC007622.2	0.158089	0.369748	1.2258	0.00555	0.006725
AC113361.1	0.034655	0.113816	1.71557	0.00775	0.009117
AC018695.4	0.222749	0.551843	1.30884	6.34e-07	1.67e-06
AC007216.2	0.103023	0.378381	1.87687	2.12e-05	4.09e-05
AC005387.1	0.181225	0.402138	1.14991	1.58e-06	3.85e-06
NCBP2-AS1	0.228808	0.57624	1.33253	5.81e-06	1.25e-05
AL136115.2	0.055319	0.777498	3.813	2.7e-05	5.04e-05
AC141002.1	0.253239	0.557653	1.13887	0.000321	0.000494
AC062037.2	0.397532	0.802917	1.01418	0.019169	0.020852
AC113139.1	0.154887	0.408119	1.39777	0.000487	0.000724
AC006449.3	0.047386	0.149487	1.65748	2.65e-05	4.98e-05
SNHG1	4.04236	15.3871	1.92845	1.86e-23	4.73e-21
AC008115.3	0.732666	1.97892	1.43348	3.27e-10	1.57e-09
LINC02604	0.817551	2.31628	1.50243	6.66e-13	4.98e-12
LINC01857	0.870698	0.414779	-1.06983	1.16e-05	2.35e-05
AL033397.2	0.115674	0.27742	1.26201	0.014716	0.016412
AL357033.1	0.16763	0.475402	1.50387	7.38e-05	0.000127
AC073333.1	0.130434	0.524277	2.00701	3.44e-11	1.92e-10
AC105339.3	0.049785	0.170067	1.77232	0.009774	0.011224
AC004466.2	0.046418	0.170082	1.87348	0.02093	0.022551
ARAP1-AS2	0.06648	0.268108	2.01181	0.000283	0.000441
AC012640.1	0.019085	0.111607	2.54795	8.6e-10	3.78e-09
DLEU2	0.342306	1.23897	1.85579	5.58e-13	4.26e-12
PLUT	0.00834	0.354421	5.40933	1.21e-20	6.33e-19
AL357874.2	0.033939	0.116728	1.78213	0.014049	0.015718
AC004584.1	0.04957	0.138098	1.47816	7.91e-05	0.000135
AC006042.1	1.6478	3.76657	1.19271	6.02e-07	1.58e-06
AL132642.1	0.891598	0.134908	-2.72442	4.45e-24	1.32e-21
AL021578.1	0.141788	0.881352	2.63599	3.68e-12	2.45e-11
AC137630.3	0.237785	0.608554	1.35573	0.003605	0.004541
AC078962.1	0.096238	0.476509	2.30782	0.004612	0.005685
AL137244.1	0.106505	0.477299	2.16398	8.38e-11	4.4e-10
AC104365.1	0.008511	0.413861	5.60371	3.67e-07	1e-06
AC107032.2	0.099147	0.314735	1.6665	6.99e-10	3.13e-09
AL365361.1	1.48137	0.374605	-1.98349	1.66e-19	6.57e-18
AL353801.1	0.689522	0.120121	-2.52111	1.19e-22	1.51e-20
AC078820.1	0.009679	0.192056	4.31058	3.86e-10	1.82e-09
AL031717.1	0.181781	0.423573	1.22041	0.000494	0.000733
ZDHHC20-IT1	0.117846	0.575149	2.28704	2.33e-10	1.14e-09
UBOX5-AS1	0.077858	0.21603	1.47231	4.17e-06	9.36e-06
ZFHX2-AS1	0.078171	0.162347	1.05437	1.98e-06	4.7e-06
AC137932.2	0.028424	0.20647	2.86077	1.48e-09	6.14e-09
KLHL7-DT	0.098077	0.220457	1.16851	0.001709	0.002291
AL135902.1	0.037484	0.12506	1.73825	0.001055	0.001478
AC010997.4	0.101059	0.223226	1.1433	8.98e-05	0.000152
AC092614.1	0.126494	0.474558	1.90751	1.27e-16	2.1e-15
AC108463.3	0.017468	0.156982	3.16779	1.67e-08	5.74e-08
AL158835.2	0.131246	0.274235	1.06314	0.002444	0.003187
AC090877.2	0.035943	0.148726	2.04887	0.000524	0.000772
AP001469.2	0.200293	0.512954	1.35672	4.85e-08	1.54e-07
SNHG4	0.915585	3.57893	1.96676	7.46e-19	2.11e-17
AC087521.2	0.036343	0.223346	2.61952	0.000908	0.001289
AC079766.1	0.109429	0.22811	1.05974	0.001296	0.001775
ITPK1-AS1	0.006821	0.118569	4.11963	0.034321	0.035374
AL513218.1	0.159684	0.417212	1.38556	2.98e-07	8.25e-07
AC027288.3	0.041691	0.120596	1.53236	0.025976	0.027424
AP001619.1	0.06575	0.223843	1.76742	2.38e-05	4.56e-05
AC004837.2	0.129296	0.735378	2.50781	3.42e-08	1.12e-07
AC008105.1	0.099571	0.244366	1.29524	2e-07	5.73e-07
AC005096.1	0.019687	0.286372	3.86256	1.31e-06	3.25e-06
SLC7A11-AS1	0.008133	0.146898	4.17491	7.37e-09	2.68e-08
MPRIP-AS1	0.011245	0.185533	4.0443	0.004369	0.005405
AC148476.1	0.171462	0.511979	1.5782	3.36e-10	1.6e-09
AC013731.1	0.12061	0.323077	1.42153	3.89e-09	1.49e-08
AC004241.3	0.435791	0.963319	1.14438	4.47e-08	1.43e-07
STX18-AS1	0.219853	0.455842	1.052	7.05e-15	7.79e-14
AL031667.3	0.076245	0.377492	2.30773	7.84e-09	2.84e-08
AC004637.1	0.367546	0.138048	-1.41275	1.37e-11	8.16e-11
AP000786.1	0.206336	0.64954	1.65443	0.019631	0.021294
AL365436.2	0.102985	0.34822	1.75756	0.000471	0.000703
AC116049.1	0.01976	0.151178	2.9356	5.3e-05	9.35e-05
AL359881.2	0.026873	0.224063	3.05969	4.55e-08	1.45e-07
AL359922.2	0.050218	0.454922	3.17935	3.2e-15	3.85e-14
AC016405.1	0.024579	0.284455	3.5327	0.030823	0.032122
AC073592.1	0.030634	0.190209	2.63436	4.83e-05	8.61e-05
AL161729.4	0.164394	0.780221	2.24673	5.32e-12	3.42e-11
DARS1-AS1	0.07202	0.170523	1.24349	4.75e-09	1.78e-08
AC092301.1	0.150946	0.370522	1.29553	0.000197	0.000317
AL355001.1	0.075817	0.193746	1.35358	0.015402	0.017081
LINC02595	0.047314	1.04067	4.45911	1.01e-19	4.08e-18
MYOSLID	0.029751	0.111252	1.9028	7.79e-08	2.4e-07
LINC01615	0.026003	0.305755	3.55565	4.93e-17	8.86e-16
ZNF8-ERVK3-1	0.057389	0.137795	1.26369	1.15e-09	4.89e-09
AL365356.1	0.016282	0.304403	4.22465	0.033103	0.034218
SLC5A4-AS1	0.020166	0.151303	2.90743	1.43e-06	3.51e-06
AC078860.2	0.081217	0.737534	3.18286	3.35e-12	2.26e-11
AC004066.1	0.261851	0.53002	1.0173	0.005699	0.006892
CARNMT1-AS1	0.092402	0.375231	2.02178	0.006685	0.007954
AC007684.2	0.063665	0.479311	2.91239	0.015031	0.016743
MIRLET7BHG	0.202839	0.573421	1.49926	1.52e-09	6.29e-09
AL161729.3	0.086694	0.246949	1.5102	5.02e-05	8.9e-05
LINC02487	0.307977	1.16739	1.9224	7.57e-12	4.65e-11
AC011352.3	0.00181	0.220995	6.93192	2.52e-08	8.36e-08
MIR4435-2HG	0.635679	1.97876	1.63822	5.17e-22	4.18e-20
AC015660.2	0.101741	0.454048	2.15794	0.000111	0.000184
LINC02883	0.038585	0.133458	1.79028	0.00046	0.000689
AL121845.4	0.160653	0.471352	1.55286	0.004045	0.005038
MAFG-DT	0.374725	3.31483	3.14503	7.86e-25	2.8e-22
LINC01558	0.576888	1.56062	1.43576	1.24e-05	2.5e-05
AC009095.1	0.124536	0.25214	1.01766	0.01511	0.016809
AL031673.1	0.403463	1.25657	1.63899	2.81e-09	1.11e-08
KCNIP2-AS1	0.141877	0.339073	1.25696	2.97e-11	1.67e-10
ZNF337-AS1	0.14499	0.374532	1.36914	6.15e-12	3.91e-11
MIR222HG	0.637629	1.6484	1.37027	3.49e-08	1.14e-07
AL137782.1	0.240373	0.818514	1.76773	1.05e-13	9.1e-13
AC003991.1	0.213962	0.102466	-1.06221	1.02e-13	8.88e-13
AL133230.1	0.048179	0.261173	2.43852	3.76e-08	1.21e-07
MANEA-DT	0.08553	0.199216	1.21983	0.001432	0.001945
NPSR1-AS1	0.001041	0.187349	7.49115	3.14e-19	1.08e-17
AC007216.3	0.089744	0.404419	2.17197	2.11e-11	1.21e-10
AL136988.2	0.080162	0.290269	1.8564	0.003844	0.004812
GAS8-AS1	0.070029	0.342617	2.29057	6.92e-07	1.8e-06
AC007038.1	0.462811	1.19331	1.36647	2.43e-07	6.84e-07
AP001429.1	0.056636	1.10709	4.2889	2.7e-07	7.53e-07
AL078587.1	0.106765	0.731053	2.77553	5.55e-11	2.98e-10
SCAT1	0.038844	0.432696	3.47758	6.11e-18	1.38e-16
AC114763.1	0.128797	0.333565	1.37287	1.05e-08	3.68e-08
AL928654.2	1.15473	2.58689	1.16366	2.48e-07	6.95e-07
WASL-DT	5.47596	2.58046	-1.08549	1.73e-19	6.57e-18
LINC00265	1.01927	2.19846	1.10896	2.5e-10	1.22e-09
ACBD3-AS1	0.330695	0.883811	1.41823	2.46e-05	4.68e-05
LINC02195	0.054762	0.573377	3.38825	9.97e-12	6.06e-11
LINC01126	0.122567	0.253802	1.05013	0.000485	0.000722
AC005072.1	0.009871	0.195114	4.30498	0.022038	0.023633
AC005089.1	0.018482	0.468963	4.66526	3.47e-22	3.27e-20
AC245128.3	0.115915	0.466713	2.00946	0.001754	0.002344
AC112721.2	0.015907	0.235017	3.88503	6.78e-09	2.49e-08
CASC15	0.101085	0.407203	2.01017	5.33e-11	2.88e-10
AL513123.1	0.027705	0.343589	3.63247	2.43e-13	1.94e-12
AC008758.2	0.05354	0.169409	1.66181	0.000516	0.000763
AL589765.6	0.099503	0.231067	1.2155	0.000122	0.000201
AC017083.1	0.09625	0.318469	1.7263	2.25e-13	1.81e-12
C2-AS1	0.027497	0.294057	3.41876	1.03e-14	1.09e-13
AC009065.2	7.80971	16.989	1.12126	3.49e-14	3.32e-13
AC004943.3	0.040876	0.117256	1.52033	0.020798	0.022478
AC007991.4	0.028473	0.184148	2.6932	0.000205	0.000329
FO393418.1	0.357747	0.132818	-1.42949	3.55e-14	3.36e-13
AL596223.1	0.63889	0.203956	-1.64731	1.14e-13	9.79e-13
AL353801.3	0.073193	0.208788	1.51226	3.56e-05	6.52e-05
AL355472.3	0.0807	0.257591	1.67445	0.009454	0.010899
AL031275.1	0.087814	0.611854	2.80066	3.04e-05	5.62e-05
LINC01012	0.128423	0.333709	1.37769	2.53e-16	3.92e-15
AC010530.1	0.106973	0.225847	1.0781	0.017687	0.019374
AC100821.2	0.055031	0.214899	1.96534	0.003105	0.003957
AC007405.1	0.024403	0.108327	2.15025	1.85e-12	1.29e-11
AC036108.3	1.22195	0.188243	-2.69851	1.94e-16	3.14e-15
AL390961.2	0.024133	0.13903	2.5263	0.008512	0.009883
AL021707.5	0.068602	0.202287	1.56009	0.001264	0.001734
AC010542.5	1.05446	2.67776	1.34452	1.86e-12	1.29e-11
AP002336.2	0.165197	0.570147	1.78715	1.18e-10	6.07e-10
AC012065.2	0.183916	0.43115	1.22914	0.001795	0.00239
PLCG1-AS1	0.038144	0.206056	2.43349	3.81e-09	1.46e-08
AC021321.1	0.116578	0.239749	1.04023	0.001017	0.001426
AC108463.2	0.075571	0.316016	2.06409	1.76e-08	5.99e-08
AC068189.1	0.491754	0.095237	-2.36834	5.76e-16	8.48e-15
AC008026.3	0.016959	0.132149	2.96203	0.002855	0.003666
AC092535.5	0.763944	2.27737	1.57583	7.23e-12	4.47e-11
AC079160.1	0.041841	0.122134	1.54547	0.002791	0.003592
AL157938.3	0.016121	0.153552	3.25176	0.002341	0.003062
AC005670.1	0.022858	0.107326	2.23123	1.73e-05	3.41e-05
AL353796.1	0.26791	0.703111	1.39201	1.09e-14	1.14e-13
MESTIT1	0.073356	0.169215	1.20586	3.43e-06	7.79e-06
NARF-IT1	0.189101	0.401815	1.08738	0.000262	0.000411
AC018653.3	0.438541	1.16493	1.40946	3.25e-10	1.56e-09
AC008543.1	0.082872	0.171104	1.04592	3.02e-06	6.95e-06
TSPOAP1-AS1	0.330673	1.00924	1.6098	2.88e-10	1.4e-09
AC084117.1	0.237641	0.735883	1.63069	4.55e-05	8.19e-05
AC005726.2	0.02303	0.148022	2.68424	4.58e-08	1.46e-07
RHOQ-AS1	0.070333	0.385187	2.45329	0.015356	0.017052
AC211476.2	0.049806	0.364343	2.8709	5.05e-08	1.6e-07
ODF2-AS1	0.062909	0.258987	2.04155	7.02e-05	0.000121
LINC01433	0.011286	0.148429	3.71713	4.36e-15	5.14e-14
AP003559.1	0.113631	0.37911	1.73826	1.5e-08	5.19e-08
LINC02254	0.006212	0.191388	4.94525	2.32e-08	7.76e-08
AP002387.1	2.9332	6.45016	1.13686	3.28e-08	1.08e-07
AC021851.1	0.137141	0.45227	1.72153	1.31e-13	1.11e-12
SP2-AS1	0.360194	0.723919	1.00705	6.41e-10	2.87e-09
AC039056.2	0.165563	0.409138	1.30521	4.85e-06	1.07e-05
AF230666.1	0.111218	0.23441	1.07565	0.043791	0.044238
AL662797.1	0.232945	0.4881	1.06719	7.92e-08	2.42e-07
AL442067.1	0.115027	0.793538	2.78632	5.17e-08	1.64e-07
AC079684.1	0.283367	1.00059	1.82011	2.46e-11	1.41e-10
AC107081.1	0.11888	0.445775	1.90681	5.16e-14	4.76e-13
AC108134.3	0.403313	2.34131	2.53735	6.85e-07	1.79e-06
AC040169.3	0.189817	0.504656	1.41069	1e-07	3.02e-07
AC006504.1	0.082238	0.178176	1.11543	0.001101	0.001536
AC068620.2	0.165689	0.34278	1.0488	0.002245	0.002949
AC016737.1	0.147153	0.502281	1.77118	3.09e-11	1.73e-10
AC022211.1	0.413968	0.902392	1.12424	0.000477	0.000712
AL807757.2	0.02591	0.274892	3.40727	2.29e-05	4.39e-05
PABPC4-AS1	0.167463	0.585203	1.8051	0.0018	0.002395
AC008764.6	0.237297	0.626834	1.40139	9.13e-16	1.27e-14
AC112721.1	0.011362	0.132474	3.54336	1.92e-07	5.5e-07
AC092910.3	0.265696	0.574517	1.11257	1.62e-09	6.66e-09
AC108063.1	0.029265	0.199715	2.77068	0.022977	0.024594
GAS6-AS1	0.210022	2.52955	3.59027	2.14e-19	7.77e-18
AC027808.2	0.028814	0.280936	3.28542	4.9e-05	8.73e-05
AC008667.1	0.023353	0.143525	2.6196	0.000113	0.000187
AC009299.2	0.035532	0.123433	1.79656	0.000734	0.00106
AC011773.1	0.030575	0.215014	2.81403	1.69e-08	5.8e-08
AC019080.5	0.369386	0.870964	1.23748	1.58e-07	4.61e-07
AL139384.1	0.221772	0.650942	1.55345	4.39e-09	1.66e-08
AC083967.1	0.004198	0.15538	5.20982	8.61e-08	2.61e-07
AL157400.4	0.052099	0.121998	1.22754	0.009635	0.011082
AC079145.1	0.050714	0.299779	2.56343	8.73e-11	4.56e-10
AL049539.1	0.048231	0.695946	3.85095	3.99e-14	3.74e-13
LINC01050	0.001264	0.323823	8.0013	4.45e-15	5.21e-14
AC092119.2	0.46778	1.06496	1.18689	8.89e-08	2.69e-07
AC079915.1	0.006739	0.193883	4.84655	0.041013	0.041546
AL512652.1	0.069633	0.379864	2.44764	8.99e-11	4.66e-10
AC078852.1	0.028039	0.197572	2.8169	0.000575	0.00084
SOCAR	0.0766	0.243983	1.67136	5.59e-06	1.21e-05
MRAP-AS1	0.029228	0.144562	2.30625	0.019176	0.020852
AC005387.2	0.126751	0.325657	1.36135	2.21e-07	6.26e-07
AC116552.1	0.063386	0.266251	2.07055	3.7e-08	1.19e-07
AC131159.1	0.15758	0.355865	1.17525	0.036973	0.037867
LINC00582	0.762766	0.165762	-2.20213	8.64e-18	1.91e-16
FAM83C-AS1	0.052956	0.257424	2.28128	7.11e-08	2.21e-07
AC073641.1	0.0451	0.120045	1.41237	0.006212	0.007451
GLYCTK-AS1	0.05484	0.15548	1.50343	0.028605	0.029969
AC010463.3	0.19172	0.446515	1.2197	2.99e-07	8.26e-07
LINC00216	0.092829	0.491053	2.40322	0.00875	0.010146
HCG14	0.086389	0.179006	1.0511	0.015585	0.017263
AC110995.1	0.59031	0.089365	-2.72369	7.88e-23	1.17e-20
LINC01748	0.076142	1.33374	4.13064	2.53e-14	2.51e-13
HM13-IT1	0.5313	1.57433	1.56714	1.57e-11	9.25e-11
AC087392.4	0.102532	0.213597	1.05882	0.023781	0.025393
LINC00954	0.088532	0.228703	1.36921	0.011661	0.013238
AL359513.1	0.441487	1.08202	1.29329	5.25e-09	1.95e-08
AC244517.7	0.110232	0.516708	2.2288	0.006536	0.007815
PPP1R35-AS1	0.16145	0.380536	1.23694	8.47e-06	1.76e-05
AC130371.2	1.81251	0.486109	-1.89864	2.03e-21	1.29e-19
FOCAD-AS1	0.083751	0.30063	1.84381	3.03e-07	8.35e-07
MRTFA-AS1	0.014414	0.264364	4.19693	0.01202	0.013619
FLJ31356	0.086191	0.18044	1.06591	9.7e-05	0.000163
STAM-AS1	0.069726	0.185554	1.41207	1.02e-09	4.43e-09
AC092718.3	2.82733	7.89346	1.48122	1.13e-20	6.12e-19
AP005329.1	0.230733	0.507847	1.13817	6.3e-06	1.35e-05
LINC02649	0.047971	0.249485	2.37873	5.59e-09	2.07e-08
ABALON	0.18147	0.788611	2.11958	4.34e-23	8.58e-21
AC112512.1	0.010955	0.168419	3.94245	0.011548	0.013118
HMGA2-AS1	0.017695	0.262631	3.89167	1.11e-12	8.02e-12
AC012615.4	0.119553	0.342259	1.51744	8.26e-05	0.000141
AC023510.2	0.254519	0.112383	-1.17935	1.83e-12	1.28e-11
LINC01762	0.041852	0.105117	1.32863	0.000317	0.000488
AC092168.2	0.038408	0.82155	4.41888	5.24e-07	1.39e-06
AC092338.1	0.134231	0.628868	2.22804	0.024899	0.026444
HDAC2-AS2	0.064864	0.147056	1.18088	1.67e-10	8.38e-10
AC099518.4	0.141946	0.296714	1.06373	4.54e-06	1.01e-05
AL731569.1	0.145441	0.345785	1.24944	8.62e-12	5.26e-11
CLMAT3	0.011202	0.190836	4.09049	3.12e-08	1.03e-07
AC245100.5	0.188107	0.63298	1.75061	8.07e-07	2.07e-06
AC107993.1	0.028242	0.124863	2.14444	0.021575	0.023191
AL391832.3	0.053033	0.113043	1.0919	0.010365	0.01185
GRPEL2-AS1	0.059567	0.121151	1.02422	0.049801	0.049801
TRIM31-AS1	1.36667	2.98284	1.12602	9.56e-09	3.39e-08
AL513327.2	0.052337	0.185157	1.82286	0.006967	0.008251
AC008114.1	0.048552	0.252409	2.37816	0.000271	0.000422
AL645608.1	0.038261	0.122283	1.67626	0.000568	0.000833
SNHG20	0.966466	2.33308	1.27145	2.15e-18	5.46e-17
AC121761.1	0.268384	1.00326	1.90232	4.2e-14	3.9e-13
AC099518.2	0.30534	0.650807	1.09182	7.54e-06	1.59e-05
AC116025.1	0.024839	0.128834	2.37484	0.001601	0.002158
INE1	0.863148	1.73263	1.00529	1.11e-05	2.25e-05
MMP25-AS1	0.366276	0.984319	1.4262	2.76e-11	1.56e-10
AC018926.2	0.153483	0.526616	1.77867	2.47e-09	9.88e-09
NXT1-AS1	0.03202	0.137118	2.09838	4.14e-09	1.57e-08
AC015853.1	0.019129	0.147122	2.94319	7.08e-06	1.5e-05
FIRRE	0.010702	0.683802	5.99768	2.96e-20	1.38e-18
PCAT1	0.025278	0.143161	2.50171	7.17e-16	1.02e-14
AC093788.1	0.250891	0.723105	1.52715	6.6e-08	2.06e-07
AL359880.1	0.03781	0.499906	3.72482	0.001117	0.001554
AC068790.3	0.145941	0.48911	1.74477	0.002688	0.00348
FARSA-AS1	0.048314	0.252686	2.38683	3.97e-05	7.2e-05
AC110769.2	0.063349	0.181075	1.51519	0.000225	0.000358
CASC9	1.85597	4.79052	1.368	6.33e-06	1.35e-05
PROX1-AS1	0.032033	0.147885	2.20685	7.88e-13	5.87e-12
AC090116.1	0.048597	1.11526	4.52037	6.36e-12	4.01e-11
AC068724.1	0.045557	0.139961	1.61929	6.11e-05	0.000107
