# Supplementary material for: Comprehensive analysis of cuproptosis-related long noncoding RNA for predicting prognostic and diagnostic value and immune landscape in colorectal adenocarcinoma
Source: Hum Genomics. 2023 Mar 13;17:22. doi: 10.1186/s40246-023-00469-5 (PMC10009981; doi:10.1186/s40246-023-00469-5)
Supplement: Supplementary file 5 — Additional file 5: Table 4. The 33 prognosis-related CRLs about COAD [file 40246_2023_469_MOESM5_ESM.xlsx]

## Sheet: Sheet1
Supplementary Table 4. The 33 prognosis-related CRLs about COAD.
id	z	HR	HR.95L	HR.95H	pvalue
ZKSCAN2-DT	4.35959	1.45461	1.22908	1.72153	1.3e-05
AC010997.4	4.28518	4.27484	2.19962	8.3079	1.83e-05
AP003555.1	4.17553	1.35988	1.17716	1.57096	2.97e-05
FALEC	4.13099	3.82597	2.02422	7.23146	3.61e-05
AC083967.1	3.80269	2.28433	1.49228	3.49677	0.000143
AP001619.1	3.55119	1.96593	1.35376	2.85492	0.000383
AL512306.2	3.54359	3.98543	1.85503	8.56246	0.000395
LINC01857	3.44827	1.44083	1.17073	1.77323	0.000564
NSMCE1-DT	3.40859	17.7094	3.39217	92.4554	0.000653
LINC02550	3.2606	2.17744	1.36397	3.47607	0.001112
AC245100.5	3.22714	1.39188	1.13864	1.70145	0.00125
AC008760.1	3.19792	1.56557	1.18949	2.06056	0.001384
AL512306.3	3.1853	3.81449	1.67367	8.69368	0.001446
AC008105.1	3.16387	4.31264	1.74394	10.6649	0.001557
AL161729.4	3.09825	1.41281	1.13538	1.75804	0.001947
MACORIS	3.08237	4.62388	1.74644	12.2422	0.002054
AC007541.1	3.04006	8.29439	2.12047	32.4441	0.002365
AC005841.1	2.96543	1.72943	1.2041	2.48394	0.003023
LINC01138	2.91354	1.75677	1.20252	2.56647	0.003574
C2orf49-DT	2.8966	2.00256	1.25176	3.2037	0.003772
AC027237.3	2.85987	8.58664	1.96717	37.4804	0.004238
MYOSLID	2.8201	6.26337	1.74996	22.4176	0.004801
LINC02381	2.81838	1.26201	1.07345	1.4837	0.004827
AC002091.2	2.75968	3.23887	1.40574	7.46246	0.005786
AP001469.3	2.7582	1.56987	1.13942	2.16293	0.005812
AP006621.2	2.74761	1.19128	1.05145	1.3497	0.006003
AC121757.1	2.71886	2.0125	1.21557	3.33189	0.006551
KRT7-AS	2.71375	1.72718	1.16392	2.56301	0.006653
ZNF775-AS1	2.71238	1.64566	1.14819	2.35866	0.00668
AC005670.1	2.66521	6.23973	1.62335	23.9839	0.007694
AC016394.1	2.65083	1.21731	1.05259	1.40781	0.008029
AL158835.2	2.62201	2.3816	1.24497	4.55596	0.008741
AL356417.2	2.60086	2.64011	1.27027	5.48717	0.009299
