# Supplementary material for: Comprehensive analysis of cuproptosis-related long noncoding RNA for predicting prognostic and diagnostic value and immune landscape in colorectal adenocarcinoma
Source: Hum Genomics. 2023 Mar 13;17:22. doi: 10.1186/s40246-023-00469-5 (PMC10009981; doi:10.1186/s40246-023-00469-5)
Supplement: Supplementary file 6 — Additional file 6: Table 5. The results of GSEA analysis in high-risk group [file 40246_2023_469_MOESM6_ESM.xlsx]

## Sheet: Sheet2
Supplementary Table 5. The results of GSEA analysis in high-risk group
TERM	SIZE	ES	NES	NOM p-val	FDR q-val	FWER p-val	RANK AT MAX	LEADING EDGE
KEGG_TASTE_TRANSDUCTION	51	0.52	1.65	0.006	1	0.571	9286	tags=41%, list=17%, signal=49%
KEGG_ABC_TRANSPORTERS	44	0.44	1.58	0.03	1	0.681	17399	tags=50%, list=31%, signal=73%
KEGG_LYSINE_DEGRADATION	44	0.45	1.51	0.068	1	0.777	5339	tags=30%, list=10%, signal=33%
KEGG_ALPHA_LINOLENIC_ACID_METABOLISM	19	0.48	1.48	0.059	1	0.809	531	tags=16%, list=1%, signal=16%
KEGG_PHOSPHATIDYLINOSITOL_SIGNALING_SYSTEM	76	0.4	1.46	0.084	0.955	0.837	10077	tags=34%, list=18%, signal=42%
KEGG_INOSITOL_PHOSPHATE_METABOLISM	54	0.41	1.42	0.123	0.968	0.879	10077	tags=35%, list=18%, signal=43%
KEGG_NOTCH_SIGNALING_PATHWAY	47	0.4	1.31	0.164	1	0.954	14017	tags=38%, list=25%, signal=51%
KEGG_GLYCEROPHOSPHOLIPID_METABOLISM	76	0.32	1.29	0.127	1	0.966	4254	tags=14%, list=8%, signal=16%
KEGG_ETHER_LIPID_METABOLISM	33	0.34	1.21	0.212	1	0.991	531	tags=9%, list=1%, signal=9%
KEGG_GLYCOSAMINOGLYCAN_BIOSYNTHESIS_HEPARAN_SULFATE	26	0.36	1.2	0.212	1	0.991	20012	tags=46%, list=36%, signal=72%
KEGG_HOMOLOGOUS_RECOMBINATION	28	0.42	1.17	0.308	1	0.992	8231	tags=32%, list=15%, signal=38%
KEGG_DORSO_VENTRAL_AXIS_FORMATION	24	0.37	1.17	0.273	1	0.993	9970	tags=25%, list=18%, signal=30%
KEGG_OTHER_GLYCAN_DEGRADATION	16	0.43	1.16	0.285	1	0.993	1639	tags=19%, list=3%, signal=19%
KEGG_MTOR_SIGNALING_PATHWAY	52	0.29	1.12	0.307	1	0.996	21120	tags=48%, list=38%, signal=78%
KEGG_LINOLEIC_ACID_METABOLISM	29	0.34	1.11	0.327	1	0.996	531	tags=10%, list=1%, signal=10%
KEGG_HEDGEHOG_SIGNALING_PATHWAY	56	0.32	1.11	0.32	1	0.997	6382	tags=14%, list=12%, signal=16%
KEGG_SPLICEOSOME	127	0.36	1.1	0.367	1	0.997	4276	tags=20%, list=8%, signal=22%
KEGG_BASAL_CELL_CARCINOMA	55	0.31	1.08	0.378	1	0.998	16235	tags=29%, list=29%, signal=41%
KEGG_GNRH_SIGNALING_PATHWAY	101	0.26	1.08	0.338	1	0.998	10536	tags=21%, list=19%, signal=26%
KEGG_ERBB_SIGNALING_PATHWAY	87	0.28	1.07	0.382	1	0.998	19383	tags=39%, list=35%, signal=60%
KEGG_RIG_I_LIKE_RECEPTOR_SIGNALING_PATHWAY	71	0.28	1.06	0.394	1	0.998	19947	tags=38%, list=36%, signal=59%
KEGG_INSULIN_SIGNALING_PATHWAY	136	0.24	1.04	0.366	1	0.999	21120	tags=42%, list=38%, signal=68%
KEGG_VEGF_SIGNALING_PATHWAY	76	0.25	1.01	0.434	1	1	2712	tags=9%, list=5%, signal=10%
KEGG_VASCULAR_SMOOTH_MUSCLE_CONTRACTION	115	0.26	1	0.44	1	1	8384	tags=17%, list=15%, signal=20%
KEGG_GLYCOSYLPHOSPHATIDYLINOSITOL_GPI_ANCHOR_BIOSYNTHESIS	25	0.33	0.97	0.459	1	1	16682	tags=36%, list=30%, signal=52%
KEGG_NUCLEOTIDE_EXCISION_REPAIR	44	0.32	0.96	0.5	1	1	4722	tags=18%, list=9%, signal=20%
KEGG_NON_SMALL_CELL_LUNG_CANCER	54	0.26	0.92	0.541	1	1	25611	tags=54%, list=46%, signal=100%
KEGG_UBIQUITIN_MEDIATED_PROTEOLYSIS	135	0.24	0.92	0.525	1	1	13305	tags=25%, list=24%, signal=33%
KEGG_ADIPOCYTOKINE_SIGNALING_PATHWAY	66	0.24	0.91	0.571	1	1	23781	tags=52%, list=43%, signal=90%
KEGG_RNA_DEGRADATION	59	0.28	0.9	0.555	1	1	14450	tags=32%, list=26%, signal=44%
KEGG_CHRONIC_MYELOID_LEUKEMIA	73	0.24	0.89	0.556	1	1	22543	tags=47%, list=41%, signal=79%
KEGG_FC_EPSILON_RI_SIGNALING_PATHWAY	79	0.23	0.89	0.585	1	1	9405	tags=16%, list=17%, signal=20%
KEGG_ACUTE_MYELOID_LEUKEMIA	57	0.25	0.89	0.571	1	1	11451	tags=23%, list=21%, signal=29%
KEGG_WNT_SIGNALING_PATHWAY	151	0.21	0.87	0.642	1	1	18971	tags=30%, list=34%, signal=46%
KEGG_JAK_STAT_SIGNALING_PATHWAY	155	0.22	0.86	0.582	1	1	22318	tags=37%, list=40%, signal=61%
KEGG_MELANOGENESIS	101	0.22	0.85	0.678	1	1	7930	tags=15%, list=14%, signal=17%
KEGG_SMALL_CELL_LUNG_CANCER	84	0.23	0.84	0.632	1	1	28382	tags=58%, list=51%, signal=120%
KEGG_GLIOMA	65	0.23	0.83	0.687	1	1	8973	tags=18%, list=16%, signal=22%
KEGG_GLYCEROLIPID_METABOLISM	49	0.21	0.8	0.8	1	1	4324	tags=10%, list=8%, signal=11%
KEGG_GLYCOSAMINOGLYCAN_BIOSYNTHESIS_CHONDROITIN_SULFATE	22	0.3	0.8	0.677	1	1	20012	tags=27%, list=36%, signal=43%
KEGG_BASE_EXCISION_REPAIR	35	0.27	0.78	0.691	1	1	10845	tags=26%, list=20%, signal=32%
KEGG_AXON_GUIDANCE	129	0.21	0.77	0.771	1	1	18529	tags=32%, list=33%, signal=48%
KEGG_ENDOMETRIAL_CANCER	52	0.21	0.77	0.746	1	1	22262	tags=42%, list=40%, signal=71%
KEGG_ADHERENS_JUNCTION	73	0.22	0.76	0.736	1	1	10549	tags=21%, list=19%, signal=25%
KEGG_FC_GAMMA_R_MEDIATED_PHAGOCYTOSIS	96	0.2	0.75	0.744	1	1	10045	tags=18%, list=18%, signal=22%
KEGG_BASAL_TRANSCRIPTION_FACTORS	35	0.23	0.75	0.724	0.999	1	17789	tags=34%, list=32%, signal=51%
KEGG_PANCREATIC_CANCER	70	0.2	0.72	0.785	1	1	5158	tags=10%, list=9%, signal=11%
KEGG_REGULATION_OF_AUTOPHAGY	35	0.2	0.72	0.875	1	1	3571	tags=9%, list=6%, signal=9%
KEGG_PHENYLALANINE_METABOLISM	18	0.25	0.7	0.844	1	1	12261	tags=22%, list=22%, signal=29%
KEGG_ECM_RECEPTOR_INTERACTION	84	0.23	0.69	0.743	1	1	28526	tags=46%, list=52%, signal=96%
KEGG_PROSTATE_CANCER	89	0.18	0.69	0.844	0.991	1	10541	tags=18%, list=19%, signal=22%
KEGG_T_CELL_RECEPTOR_SIGNALING_PATHWAY	108	0.19	0.67	0.797	0.991	1	10510	tags=18%, list=19%, signal=22%
KEGG_GAP_JUNCTION	90	0.17	0.66	0.9	0.985	1	10619	tags=17%, list=19%, signal=21%
KEGG_PPAR_SIGNALING_PATHWAY	69	0.17	0.64	0.941	0.995	1	23372	tags=36%, list=42%, signal=63%
KEGG_PRIMARY_IMMUNODEFICIENCY	35	0.24	0.64	0.786	0.982	1	22124	tags=40%, list=40%, signal=67%
KEGG_PATHWAYS_IN_CANCER	325	0.15	0.63	0.92	0.976	1	17361	tags=24%, list=31%, signal=35%
KEGG_VIRAL_MYOCARDITIS	68	0.19	0.62	0.832	0.961	1	8701	tags=13%, list=16%, signal=16%
KEGG_TYPE_II_DIABETES_MELLITUS	47	0.18	0.61	0.952	0.957	1	29070	tags=57%, list=53%, signal=121%
KEGG_DILATED_CARDIOMYOPATHY	90	0.18	0.61	0.927	0.944	1	27680	tags=46%, list=50%, signal=91%
KEGG_MELANOMA	71	0.16	0.6	0.951	0.936	1	27056	tags=51%, list=49%, signal=99%
KEGG_FOCAL_ADHESION	199	0.14	0.51	0.97	0.981	1	28925	tags=52%, list=52%, signal=108%
KEGG_NEUROACTIVE_LIGAND_RECEPTOR_INTERACTION	270	0.13	0.45	1	0.987	1	25779	tags=39%, list=47%, signal=73%
ES, enrichment score; NES, normalized enrichment score; NOM P-val, nominal P value; FDR, false discovery rate.
