# Supplementary material for: Comprehensive analysis of cuproptosis-related long noncoding RNA for predicting prognostic and diagnostic value and immune landscape in colorectal adenocarcinoma
Source: Hum Genomics. 2023 Mar 13;17:22. doi: 10.1186/s40246-023-00469-5 (PMC10009981; doi:10.1186/s40246-023-00469-5)
Supplement: Supplementary file 7 — Additional file 7: Table 6. The results of GSEA analysis in low-risk group [file 40246_2023_469_MOESM7_ESM.xlsx]

## Sheet: Sheet2
Supplementary Table 6. The results of GSEA analysis in low-risk group
TERM	SIZE	ES	NES	NOM p-val	FDR q-val	FWER p-val	RANK AT MAX	LEADING EDGE
KEGG_PROTEASOME	46	-0.74	-1.94	0.014	0.352	0.149	4433	tags=57%, list=8%, signal=61%
KEGG_ALZHEIMERS_DISEASE	166	-0.53	-1.91	0.01	0.23	0.18	4513	tags=43%, list=8%, signal=47%
KEGG_GLYCOLYSIS_GLUCONEOGENESIS	61	-0.56	-1.87	0.012	0.216	0.229	6286	tags=46%, list=11%, signal=52%
KEGG_PORPHYRIN_AND_CHLOROPHYLL_METABOLISM	41	-0.56	-1.86	0.004	0.185	0.251	5397	tags=46%, list=10%, signal=51%
KEGG_CITRATE_CYCLE_TCA_CYCLE	31	-0.72	-1.85	0.027	0.168	0.275	6067	tags=58%, list=11%, signal=65%
KEGG_GLUTATHIONE_METABOLISM	49	-0.56	-1.82	0.014	0.18	0.32	5452	tags=43%, list=10%, signal=48%
KEGG_HUNTINGTONS_DISEASE	182	-0.49	-1.76	0.023	0.237	0.416	4096	tags=40%, list=7%, signal=43%
KEGG_OXIDATIVE_PHOSPHORYLATION	132	-0.6	-1.73	0.044	0.261	0.461	4093	tags=50%, list=7%, signal=54%
KEGG_PROXIMAL_TUBULE_BICARBONATE_RECLAMATION	23	-0.57	-1.72	0.01	0.236	0.465	3535	tags=30%, list=6%, signal=32%
KEGG_SPHINGOLIPID_METABOLISM	39	-0.5	-1.72	0.017	0.222	0.477	10581	tags=59%, list=19%, signal=73%
KEGG_PARKINSONS_DISEASE	130	-0.58	-1.71	0.037	0.204	0.481	3685	tags=47%, list=7%, signal=50%
KEGG_ARGININE_AND_PROLINE_METABOLISM	54	-0.49	-1.7	0.025	0.2	0.498	7393	tags=46%, list=13%, signal=53%
KEGG_VALINE_LEUCINE_AND_ISOLEUCINE_DEGRADATION	44	-0.58	-1.66	0.067	0.241	0.572	6067	tags=41%, list=11%, signal=46%
KEGG_GALACTOSE_METABOLISM	25	-0.52	-1.65	0.01	0.242	0.593	5143	tags=40%, list=9%, signal=44%
KEGG_FRUCTOSE_AND_MANNOSE_METABOLISM	34	-0.52	-1.64	0.042	0.239	0.607	6005	tags=47%, list=11%, signal=53%
KEGG_AMINO_SUGAR_AND_NUCLEOTIDE_SUGAR_METABOLISM	44	-0.49	-1.64	0.03	0.226	0.609	6149	tags=41%, list=11%, signal=46%
KEGG_RIBOSOME	88	-0.74	-1.63	0.065	0.228	0.628	4508	tags=60%, list=8%, signal=65%
KEGG_PENTOSE_PHOSPHATE_PATHWAY	27	-0.55	-1.56	0.067	0.319	0.724	3746	tags=48%, list=7%, signal=52%
KEGG_BUTANOATE_METABOLISM	34	-0.51	-1.55	0.081	0.305	0.725	5506	tags=41%, list=10%, signal=46%
KEGG_PATHOGENIC_ESCHERICHIA_COLI_INFECTION	56	-0.44	-1.54	0.051	0.305	0.739	6431	tags=43%, list=12%, signal=48%
KEGG_STEROID_BIOSYNTHESIS	17	-0.62	-1.54	0.093	0.3	0.748	8283	tags=53%, list=15%, signal=62%
KEGG_VIBRIO_CHOLERAE_INFECTION	54	-0.42	-1.53	0.048	0.295	0.758	3529	tags=31%, list=6%, signal=34%
KEGG_TRYPTOPHAN_METABOLISM	40	-0.44	-1.5	0.058	0.335	0.799	10612	tags=48%, list=19%, signal=59%
KEGG_PYRUVATE_METABOLISM	40	-0.46	-1.49	0.093	0.335	0.806	6067	tags=45%, list=11%, signal=51%
KEGG_FATTY_ACID_METABOLISM	42	-0.46	-1.48	0.098	0.335	0.822	10000	tags=50%, list=18%, signal=61%
KEGG_RETINOL_METABOLISM	64	-0.4	-1.45	0.086	0.375	0.863	10556	tags=47%, list=19%, signal=58%
KEGG_LYSOSOME	121	-0.41	-1.43	0.124	0.387	0.878	5655	tags=37%, list=10%, signal=41%
KEGG_AMYOTROPHIC_LATERAL_SCLEROSIS_ALS	53	-0.37	-1.4	0.097	0.432	0.907	8102	tags=36%, list=15%, signal=42%
KEGG_NITROGEN_METABOLISM	23	-0.44	-1.4	0.086	0.419	0.908	7125	tags=39%, list=13%, signal=45%
KEGG_CARDIAC_MUSCLE_CONTRACTION	79	-0.4	-1.35	0.143	0.496	0.944	5304	tags=33%, list=10%, signal=36%
KEGG_METABOLISM_OF_XENOBIOTICS_BY_CYTOCHROME_P450	69	-0.38	-1.35	0.124	0.486	0.944	5452	tags=29%, list=10%, signal=32%
KEGG_BIOSYNTHESIS_OF_UNSATURATED_FATTY_ACIDS	22	-0.45	-1.34	0.141	0.472	0.944	9477	tags=50%, list=17%, signal=60%
KEGG_TERPENOID_BACKBONE_BIOSYNTHESIS	15	-0.56	-1.33	0.182	0.485	0.954	5003	tags=40%, list=9%, signal=44%
KEGG_PANTOTHENATE_AND_COA_BIOSYNTHESIS	16	-0.44	-1.33	0.142	0.473	0.955	2475	tags=25%, list=4%, signal=26%
KEGG_ARACHIDONIC_ACID_METABOLISM	58	-0.35	-1.33	0.117	0.465	0.956	4060	tags=31%, list=7%, signal=33%
KEGG_ASCORBATE_AND_ALDARATE_METABOLISM	25	-0.45	-1.32	0.163	0.467	0.962	5506	tags=40%, list=10%, signal=44%
KEGG_PEROXISOME	78	-0.4	-1.32	0.174	0.457	0.962	10786	tags=44%, list=19%, signal=54%
KEGG_GLYCOSPHINGOLIPID_BIOSYNTHESIS_GANGLIO_SERIES	15	-0.47	-1.29	0.184	0.5	0.969	4163	tags=33%, list=8%, signal=36%
KEGG_GLYOXYLATE_AND_DICARBOXYLATE_METABOLISM	16	-0.46	-1.27	0.205	0.517	0.973	3857	tags=38%, list=7%, signal=40%
KEGG_DRUG_METABOLISM_OTHER_ENZYMES	51	-0.33	-1.24	0.17	0.567	0.98	4946	tags=27%, list=9%, signal=30%
KEGG_STEROID_HORMONE_BIOSYNTHESIS	55	-0.34	-1.23	0.186	0.572	0.982	5141	tags=31%, list=9%, signal=34%
KEGG_GLYCOSAMINOGLYCAN_BIOSYNTHESIS_KERATAN_SULFATE	15	-0.47	-1.23	0.238	0.562	0.985	10977	tags=47%, list=20%, signal=58%
KEGG_DRUG_METABOLISM_CYTOCHROME_P450	71	-0.33	-1.21	0.237	0.588	0.99	5452	tags=27%, list=10%, signal=30%
KEGG_PROTEIN_EXPORT	24	-0.47	-1.2	0.292	0.593	0.991	4938	tags=46%, list=9%, signal=50%
KEGG_P53_SIGNALING_PATHWAY	68	-0.32	-1.18	0.232	0.607	0.994	4707	tags=26%, list=9%, signal=29%
KEGG_ALANINE_ASPARTATE_AND_GLUTAMATE_METABOLISM	32	-0.35	-1.18	0.266	0.608	0.994	7279	tags=41%, list=13%, signal=47%
KEGG_EPITHELIAL_CELL_SIGNALING_IN_HELICOBACTER_PYLORI_INFECTION	68	-0.32	-1.18	0.26	0.599	0.994	4888	tags=26%, list=9%, signal=29%
KEGG_TIGHT_JUNCTION	131	-0.28	-1.17	0.215	0.59	0.994	5410	tags=24%, list=10%, signal=26%
KEGG_N_GLYCAN_BIOSYNTHESIS	46	-0.35	-1.17	0.25	0.58	0.995	5143	tags=26%, list=9%, signal=29%
KEGG_PENTOSE_AND_GLUCURONATE_INTERCONVERSIONS	28	-0.38	-1.17	0.281	0.575	0.995	4946	tags=32%, list=9%, signal=35%
KEGG_GLYCOSAMINOGLYCAN_DEGRADATION	21	-0.41	-1.15	0.303	0.591	0.996	4163	tags=33%, list=8%, signal=36%
KEGG_STARCH_AND_SUCROSE_METABOLISM	51	-0.32	-1.14	0.28	0.601	0.998	4946	tags=25%, list=9%, signal=28%
KEGG_PURINE_METABOLISM	159	-0.27	-1.12	0.293	0.626	1	4786	tags=23%, list=9%, signal=25%
KEGG_OOCYTE_MEIOSIS	113	-0.29	-1.12	0.315	0.617	1	3614	tags=21%, list=7%, signal=23%
KEGG_PRIMARY_BILE_ACID_BIOSYNTHESIS	16	-0.37	-1.12	0.314	0.61	1	12029	tags=44%, list=22%, signal=56%
KEGG_PROPANOATE_METABOLISM	33	-0.37	-1.11	0.354	0.625	1	5506	tags=30%, list=10%, signal=34%
KEGG_DNA_REPLICATION	36	-0.44	-1.1	0.399	0.635	1	7822	tags=50%, list=14%, signal=58%
KEGG_PYRIMIDINE_METABOLISM	98	-0.31	-1.09	0.371	0.642	1	8873	tags=37%, list=16%, signal=44%
KEGG_APOPTOSIS	87	-0.28	-1.07	0.36	0.666	1	6551	tags=28%, list=12%, signal=31%
KEGG_INTESTINAL_IMMUNE_NETWORK_FOR_IGA_PRODUCTION	46	-0.4	-1.06	0.418	0.664	1	4587	tags=26%, list=8%, signal=28%
KEGG_GRAFT_VERSUS_HOST_DISEASE	37	-0.42	-1.04	0.432	0.708	1	14467	tags=62%, list=26%, signal=84%
KEGG_CYTOKINE_CYTOKINE_RECEPTOR_INTERACTION	264	-0.28	-1.03	0.396	0.716	1	9327	tags=33%, list=17%, signal=40%
KEGG_NOD_LIKE_RECEPTOR_SIGNALING_PATHWAY	62	-0.3	-1.01	0.422	0.736	1	5751	tags=31%, list=10%, signal=34%
KEGG_CYSTEINE_AND_METHIONINE_METABOLISM	34	-0.29	-1	0.441	0.74	1	5544	tags=35%, list=10%, signal=39%
KEGG_GLYCOSPHINGOLIPID_BIOSYNTHESIS_LACTO_AND_NEOLACTO_SERIES	26	-0.31	-1	0.459	0.736	1	11739	tags=50%, list=21%, signal=63%
KEGG_CHEMOKINE_SIGNALING_PATHWAY	188	-0.28	-1	0.44	0.731	1	5482	tags=26%, list=10%, signal=28%
KEGG_BETA_ALANINE_METABOLISM	22	-0.32	-1	0.471	0.721	1	5506	tags=27%, list=10%, signal=30%
KEGG_CYTOSOLIC_DNA_SENSING_PATHWAY	55	-0.28	-1	0.455	0.71	1	5645	tags=25%, list=10%, signal=28%
KEGG_LEUKOCYTE_TRANSENDOTHELIAL_MIGRATION	116	-0.27	-0.98	0.437	0.73	1	5410	tags=20%, list=10%, signal=22%
KEGG_COMPLEMENT_AND_COAGULATION_CASCADES	69	-0.3	-0.97	0.483	0.737	1	5044	tags=22%, list=9%, signal=24%
KEGG_GLYCINE_SERINE_AND_THREONINE_METABOLISM	31	-0.3	-0.96	0.49	0.76	1	8179	tags=39%, list=15%, signal=45%
KEGG_LONG_TERM_POTENTIATION	70	-0.24	-0.94	0.523	0.777	1	4222	tags=20%, list=8%, signal=22%
KEGG_PRION_DISEASES	35	-0.3	-0.94	0.531	0.777	1	7310	tags=31%, list=13%, signal=36%
KEGG_NATURAL_KILLER_CELL_MEDIATED_CYTOTOXICITY	132	-0.26	-0.92	0.534	0.79	1	10959	tags=38%, list=20%, signal=47%
KEGG_SNARE_INTERACTIONS_IN_VESICULAR_TRANSPORT	38	-0.26	-0.92	0.558	0.792	1	3485	tags=26%, list=6%, signal=28%
KEGG_BLADDER_CANCER	42	-0.26	-0.92	0.577	0.786	1	8291	tags=33%, list=15%, signal=39%
KEGG_LEISHMANIA_INFECTION	70	-0.32	-0.91	0.518	0.777	1	4868	tags=20%, list=9%, signal=22%
KEGG_RENIN_ANGIOTENSIN_SYSTEM	17	-0.31	-0.91	0.568	0.769	1	9198	tags=47%, list=17%, signal=56%
KEGG_MISMATCH_REPAIR	23	-0.35	-0.91	0.554	0.77	1	3438	tags=30%, list=6%, signal=32%
KEGG_SELENOAMINO_ACID_METABOLISM	26	-0.3	-0.91	0.551	0.761	1	3123	tags=27%, list=6%, signal=29%
KEGG_TYROSINE_METABOLISM	42	-0.26	-0.89	0.62	0.791	1	5759	tags=21%, list=10%, signal=24%
KEGG_TOLL_LIKE_RECEPTOR_SIGNALING_PATHWAY	102	-0.24	-0.87	0.584	0.805	1	8298	tags=30%, list=15%, signal=36%
KEGG_RNA_POLYMERASE	29	-0.3	-0.87	0.61	0.798	1	3416	tags=28%, list=6%, signal=29%
KEGG_THYROID_CANCER	29	-0.26	-0.87	0.63	0.798	1	4486	tags=28%, list=8%, signal=30%
KEGG_HEMATOPOIETIC_CELL_LINEAGE	85	-0.29	-0.86	0.569	0.807	1	11045	tags=41%, list=20%, signal=51%
KEGG_TGF_BETA_SIGNALING_PATHWAY	86	-0.23	-0.85	0.628	0.809	1	5597	tags=23%, list=10%, signal=26%
KEGG_RENAL_CELL_CARCINOMA	70	-0.23	-0.85	0.622	0.809	1	5270	tags=27%, list=10%, signal=30%
KEGG_NEUROTROPHIN_SIGNALING_PATHWAY	126	-0.22	-0.84	0.669	0.805	1	4222	tags=18%, list=8%, signal=20%
KEGG_CELL_CYCLE	125	-0.25	-0.84	0.612	0.8	1	4299	tags=22%, list=8%, signal=23%
KEGG_VASOPRESSIN_REGULATED_WATER_REABSORPTION	44	-0.23	-0.84	0.697	0.792	1	6928	tags=27%, list=13%, signal=31%
KEGG_LONG_TERM_DEPRESSION	70	-0.22	-0.84	0.703	0.792	1	4222	tags=20%, list=8%, signal=22%
KEGG_ASTHMA	28	-0.32	-0.82	0.624	0.804	1	11875	tags=36%, list=21%, signal=45%
KEGG_O_GLYCAN_BIOSYNTHESIS	30	-0.27	-0.82	0.65	0.802	1	33091	tags=93%, list=60%, signal=232%
KEGG_ANTIGEN_PROCESSING_AND_PRESENTATION	81	-0.27	-0.81	0.596	0.802	1	9825	tags=27%, list=18%, signal=33%
KEGG_NICOTINATE_AND_NICOTINAMIDE_METABOLISM	24	-0.23	-0.81	0.719	0.795	1	7538	tags=25%, list=14%, signal=29%
KEGG_REGULATION_OF_ACTIN_CYTOSKELETON	213	-0.21	-0.81	0.698	0.796	1	4419	tags=17%, list=8%, signal=18%
KEGG_RIBOFLAVIN_METABOLISM	16	-0.25	-0.78	0.769	0.828	1	6993	tags=31%, list=13%, signal=36%
KEGG_MAPK_SIGNALING_PATHWAY	267	-0.18	-0.78	0.744	0.827	1	5272	tags=20%, list=10%, signal=22%
KEGG_ENDOCYTOSIS	181	-0.18	-0.78	0.791	0.822	1	5069	tags=19%, list=9%, signal=21%
KEGG_HISTIDINE_METABOLISM	29	-0.24	-0.77	0.772	0.818	1	7393	tags=28%, list=13%, signal=32%
KEGG_ONE_CARBON_POOL_BY_FOLATE	17	-0.3	-0.77	0.72	0.819	1	4571	tags=35%, list=8%, signal=38%
KEGG_AMINOACYL_TRNA_BIOSYNTHESIS	41	-0.28	-0.74	0.735	0.86	1	6731	tags=34%, list=12%, signal=39%
KEGG_PROGESTERONE_MEDIATED_OOCYTE_MATURATION	85	-0.19	-0.73	0.823	0.864	1	3122	tags=14%, list=6%, signal=15%
KEGG_MATURITY_ONSET_DIABETES_OF_THE_YOUNG	25	-0.24	-0.68	0.877	0.918	1	41870	tags=100%, list=76%, signal=411%
KEGG_COLORECTAL_CANCER	62	-0.18	-0.66	0.905	0.943	1	4096	tags=15%, list=7%, signal=16%
KEGG_ALLOGRAFT_REJECTION	35	-0.24	-0.58	0.803	1	1	11875	tags=34%, list=21%, signal=44%
KEGG_TYPE_I_DIABETES_MELLITUS	41	-0.21	-0.56	0.837	1	1	11875	tags=34%, list=21%, signal=43%
KEGG_ALDOSTERONE_REGULATED_SODIUM_REABSORPTION	42	-0.16	-0.56	0.962	1	1	46345	tags=100%, list=84%, signal=616%
KEGG_B_CELL_RECEPTOR_SIGNALING_PATHWAY	75	-0.16	-0.55	0.941	1	1	4222	tags=17%, list=8%, signal=19%
KEGG_CELL_ADHESION_MOLECULES_CAMS	131	-0.17	-0.54	0.889	1	1	9890	tags=24%, list=18%, signal=29%
KEGG_CALCIUM_SIGNALING_PATHWAY	178	-0.14	-0.53	0.981	0.995	1	3614	tags=11%, list=7%, signal=12%
KEGG_SYSTEMIC_LUPUS_ERYTHEMATOSUS	135	-0.19	-0.53	0.853	0.989	1	5478	tags=13%, list=10%, signal=14%
KEGG_AUTOIMMUNE_THYROID_DISEASE	50	-0.17	-0.51	0.909	0.991	1	42031	tags=98%, list=76%, signal=408%
KEGG_ARRHYTHMOGENIC_RIGHT_VENTRICULAR_CARDIOMYOPATHY_ARVC	74	-0.15	-0.51	0.978	0.983	1	5382	tags=15%, list=10%, signal=16%
KEGG_HYPERTROPHIC_CARDIOMYOPATHY_HCM	83	-0.14	-0.48	0.996	0.987	1	7001	tags=18%, list=13%, signal=21%
KEGG_OLFACTORY_TRANSDUCTION	386	-0.12	-0.34	1	0.999	1	9173	tags=22%, list=17%, signal=27%
ES, enrichment score; NES, normalized enrichment score; NOM P-val, nominal P value; FDR, false discovery rate.

## Sheet: Sheet1
KEGG_PROTEASOME	46	-0.74	-1.94	0.014	0.352	0.149	4433	tags=57%, list=8%, signal=61%
KEGG_ALZHEIMERS_DISEASE	166	-0.53	-1.91	0.01	0.23	0.18	4513	tags=43%, list=8%, signal=47%
KEGG_GLYCOLYSIS_GLUCONEOGENESIS	61	-0.56	-1.87	0.012	0.216	0.229	6286	tags=46%, list=11%, signal=52%
KEGG_PORPHYRIN_AND_CHLOROPHYLL_METABOLISM	41	-0.56	-1.86	0.004	0.185	0.251	5397	tags=46%, list=10%, signal=51%
KEGG_CITRATE_CYCLE_TCA_CYCLE	31	-0.72	-1.85	0.027	0.168	0.275	6067	tags=58%, list=11%, signal=65%
KEGG_GLUTATHIONE_METABOLISM	49	-0.56	-1.82	0.014	0.18	0.32	5452	tags=43%, list=10%, signal=48%
KEGG_HUNTINGTONS_DISEASE	182	-0.49	-1.76	0.023	0.237	0.416	4096	tags=40%, list=7%, signal=43%
KEGG_OXIDATIVE_PHOSPHORYLATION	132	-0.6	-1.73	0.044	0.261	0.461	4093	tags=50%, list=7%, signal=54%
KEGG_PROXIMAL_TUBULE_BICARBONATE_RECLAMATION	23	-0.57	-1.72	0.01	0.236	0.465	3535	tags=30%, list=6%, signal=32%
KEGG_SPHINGOLIPID_METABOLISM	39	-0.5	-1.72	0.017	0.222	0.477	10581	tags=59%, list=19%, signal=73%
KEGG_PARKINSONS_DISEASE	130	-0.58	-1.71	0.037	0.204	0.481	3685	tags=47%, list=7%, signal=50%
KEGG_ARGININE_AND_PROLINE_METABOLISM	54	-0.49	-1.7	0.025	0.2	0.498	7393	tags=46%, list=13%, signal=53%
KEGG_VALINE_LEUCINE_AND_ISOLEUCINE_DEGRADATION	44	-0.58	-1.66	0.067	0.241	0.572	6067	tags=41%, list=11%, signal=46%
KEGG_GALACTOSE_METABOLISM	25	-0.52	-1.65	0.01	0.242	0.593	5143	tags=40%, list=9%, signal=44%
KEGG_FRUCTOSE_AND_MANNOSE_METABOLISM	34	-0.52	-1.64	0.042	0.239	0.607	6005	tags=47%, list=11%, signal=53%
KEGG_AMINO_SUGAR_AND_NUCLEOTIDE_SUGAR_METABOLISM	44	-0.49	-1.64	0.03	0.226	0.609	6149	tags=41%, list=11%, signal=46%
KEGG_RIBOSOME	88	-0.74	-1.63	0.065	0.228	0.628	4508	tags=60%, list=8%, signal=65%
KEGG_PENTOSE_PHOSPHATE_PATHWAY	27	-0.55	-1.56	0.067	0.319	0.724	3746	tags=48%, list=7%, signal=52%
KEGG_BUTANOATE_METABOLISM	34	-0.51	-1.55	0.081	0.305	0.725	5506	tags=41%, list=10%, signal=46%
KEGG_PATHOGENIC_ESCHERICHIA_COLI_INFECTION	56	-0.44	-1.54	0.051	0.305	0.739	6431	tags=43%, list=12%, signal=48%
KEGG_STEROID_BIOSYNTHESIS	17	-0.62	-1.54	0.093	0.3	0.748	8283	tags=53%, list=15%, signal=62%
KEGG_VIBRIO_CHOLERAE_INFECTION	54	-0.42	-1.53	0.048	0.295	0.758	3529	tags=31%, list=6%, signal=34%
KEGG_TRYPTOPHAN_METABOLISM	40	-0.44	-1.5	0.058	0.335	0.799	10612	tags=48%, list=19%, signal=59%
KEGG_PYRUVATE_METABOLISM	40	-0.46	-1.49	0.093	0.335	0.806	6067	tags=45%, list=11%, signal=51%
KEGG_FATTY_ACID_METABOLISM	42	-0.46	-1.48	0.098	0.335	0.822	10000	tags=50%, list=18%, signal=61%
KEGG_RETINOL_METABOLISM	64	-0.4	-1.45	0.086	0.375	0.863	10556	tags=47%, list=19%, signal=58%
KEGG_LYSOSOME	121	-0.41	-1.43	0.124	0.387	0.878	5655	tags=37%, list=10%, signal=41%
KEGG_AMYOTROPHIC_LATERAL_SCLEROSIS_ALS	53	-0.37	-1.4	0.097	0.432	0.907	8102	tags=36%, list=15%, signal=42%
KEGG_NITROGEN_METABOLISM	23	-0.44	-1.4	0.086	0.419	0.908	7125	tags=39%, list=13%, signal=45%
KEGG_CARDIAC_MUSCLE_CONTRACTION	79	-0.4	-1.35	0.143	0.496	0.944	5304	tags=33%, list=10%, signal=36%
KEGG_METABOLISM_OF_XENOBIOTICS_BY_CYTOCHROME_P450	69	-0.38	-1.35	0.124	0.486	0.944	5452	tags=29%, list=10%, signal=32%
KEGG_BIOSYNTHESIS_OF_UNSATURATED_FATTY_ACIDS	22	-0.45	-1.34	0.141	0.472	0.944	9477	tags=50%, list=17%, signal=60%
KEGG_TERPENOID_BACKBONE_BIOSYNTHESIS	15	-0.56	-1.33	0.182	0.485	0.954	5003	tags=40%, list=9%, signal=44%
KEGG_PANTOTHENATE_AND_COA_BIOSYNTHESIS	16	-0.44	-1.33	0.142	0.473	0.955	2475	tags=25%, list=4%, signal=26%
KEGG_ARACHIDONIC_ACID_METABOLISM	58	-0.35	-1.33	0.117	0.465	0.956	4060	tags=31%, list=7%, signal=33%
KEGG_ASCORBATE_AND_ALDARATE_METABOLISM	25	-0.45	-1.32	0.163	0.467	0.962	5506	tags=40%, list=10%, signal=44%
KEGG_PEROXISOME	78	-0.4	-1.32	0.174	0.457	0.962	10786	tags=44%, list=19%, signal=54%
KEGG_GLYCOSPHINGOLIPID_BIOSYNTHESIS_GANGLIO_SERIES	15	-0.47	-1.29	0.184	0.5	0.969	4163	tags=33%, list=8%, signal=36%
KEGG_GLYOXYLATE_AND_DICARBOXYLATE_METABOLISM	16	-0.46	-1.27	0.205	0.517	0.973	3857	tags=38%, list=7%, signal=40%
KEGG_DRUG_METABOLISM_OTHER_ENZYMES	51	-0.33	-1.24	0.17	0.567	0.98	4946	tags=27%, list=9%, signal=30%
KEGG_STEROID_HORMONE_BIOSYNTHESIS	55	-0.34	-1.23	0.186	0.572	0.982	5141	tags=31%, list=9%, signal=34%
KEGG_GLYCOSAMINOGLYCAN_BIOSYNTHESIS_KERATAN_SULFATE	15	-0.47	-1.23	0.238	0.562	0.985	10977	tags=47%, list=20%, signal=58%
KEGG_DRUG_METABOLISM_CYTOCHROME_P450	71	-0.33	-1.21	0.237	0.588	0.99	5452	tags=27%, list=10%, signal=30%
KEGG_PROTEIN_EXPORT	24	-0.47	-1.2	0.292	0.593	0.991	4938	tags=46%, list=9%, signal=50%
KEGG_P53_SIGNALING_PATHWAY	68	-0.32	-1.18	0.232	0.607	0.994	4707	tags=26%, list=9%, signal=29%
KEGG_ALANINE_ASPARTATE_AND_GLUTAMATE_METABOLISM	32	-0.35	-1.18	0.266	0.608	0.994	7279	tags=41%, list=13%, signal=47%
KEGG_EPITHELIAL_CELL_SIGNALING_IN_HELICOBACTER_PYLORI_INFECTION	68	-0.32	-1.18	0.26	0.599	0.994	4888	tags=26%, list=9%, signal=29%
KEGG_TIGHT_JUNCTION	131	-0.28	-1.17	0.215	0.59	0.994	5410	tags=24%, list=10%, signal=26%
KEGG_N_GLYCAN_BIOSYNTHESIS	46	-0.35	-1.17	0.25	0.58	0.995	5143	tags=26%, list=9%, signal=29%
KEGG_PENTOSE_AND_GLUCURONATE_INTERCONVERSIONS	28	-0.38	-1.17	0.281	0.575	0.995	4946	tags=32%, list=9%, signal=35%
KEGG_GLYCOSAMINOGLYCAN_DEGRADATION	21	-0.41	-1.15	0.303	0.591	0.996	4163	tags=33%, list=8%, signal=36%
KEGG_STARCH_AND_SUCROSE_METABOLISM	51	-0.32	-1.14	0.28	0.601	0.998	4946	tags=25%, list=9%, signal=28%
KEGG_PURINE_METABOLISM	159	-0.27	-1.12	0.293	0.626	1	4786	tags=23%, list=9%, signal=25%
KEGG_OOCYTE_MEIOSIS	113	-0.29	-1.12	0.315	0.617	1	3614	tags=21%, list=7%, signal=23%
KEGG_PRIMARY_BILE_ACID_BIOSYNTHESIS	16	-0.37	-1.12	0.314	0.61	1	12029	tags=44%, list=22%, signal=56%
KEGG_PROPANOATE_METABOLISM	33	-0.37	-1.11	0.354	0.625	1	5506	tags=30%, list=10%, signal=34%
KEGG_DNA_REPLICATION	36	-0.44	-1.1	0.399	0.635	1	7822	tags=50%, list=14%, signal=58%
KEGG_PYRIMIDINE_METABOLISM	98	-0.31	-1.09	0.371	0.642	1	8873	tags=37%, list=16%, signal=44%
KEGG_APOPTOSIS	87	-0.28	-1.07	0.36	0.666	1	6551	tags=28%, list=12%, signal=31%
KEGG_INTESTINAL_IMMUNE_NETWORK_FOR_IGA_PRODUCTION	46	-0.4	-1.06	0.418	0.664	1	4587	tags=26%, list=8%, signal=28%
KEGG_GRAFT_VERSUS_HOST_DISEASE	37	-0.42	-1.04	0.432	0.708	1	14467	tags=62%, list=26%, signal=84%
KEGG_CYTOKINE_CYTOKINE_RECEPTOR_INTERACTION	264	-0.28	-1.03	0.396	0.716	1	9327	tags=33%, list=17%, signal=40%
KEGG_NOD_LIKE_RECEPTOR_SIGNALING_PATHWAY	62	-0.3	-1.01	0.422	0.736	1	5751	tags=31%, list=10%, signal=34%
KEGG_CYSTEINE_AND_METHIONINE_METABOLISM	34	-0.29	-1	0.441	0.74	1	5544	tags=35%, list=10%, signal=39%
KEGG_GLYCOSPHINGOLIPID_BIOSYNTHESIS_LACTO_AND_NEOLACTO_SERIES	26	-0.31	-1	0.459	0.736	1	11739	tags=50%, list=21%, signal=63%
KEGG_CHEMOKINE_SIGNALING_PATHWAY	188	-0.28	-1	0.44	0.731	1	5482	tags=26%, list=10%, signal=28%
KEGG_BETA_ALANINE_METABOLISM	22	-0.32	-1	0.471	0.721	1	5506	tags=27%, list=10%, signal=30%
KEGG_CYTOSOLIC_DNA_SENSING_PATHWAY	55	-0.28	-1	0.455	0.71	1	5645	tags=25%, list=10%, signal=28%
KEGG_LEUKOCYTE_TRANSENDOTHELIAL_MIGRATION	116	-0.27	-0.98	0.437	0.73	1	5410	tags=20%, list=10%, signal=22%
KEGG_COMPLEMENT_AND_COAGULATION_CASCADES	69	-0.3	-0.97	0.483	0.737	1	5044	tags=22%, list=9%, signal=24%
KEGG_GLYCINE_SERINE_AND_THREONINE_METABOLISM	31	-0.3	-0.96	0.49	0.76	1	8179	tags=39%, list=15%, signal=45%
KEGG_LONG_TERM_POTENTIATION	70	-0.24	-0.94	0.523	0.777	1	4222	tags=20%, list=8%, signal=22%
KEGG_PRION_DISEASES	35	-0.3	-0.94	0.531	0.777	1	7310	tags=31%, list=13%, signal=36%
KEGG_NATURAL_KILLER_CELL_MEDIATED_CYTOTOXICITY	132	-0.26	-0.92	0.534	0.79	1	10959	tags=38%, list=20%, signal=47%
KEGG_SNARE_INTERACTIONS_IN_VESICULAR_TRANSPORT	38	-0.26	-0.92	0.558	0.792	1	3485	tags=26%, list=6%, signal=28%
KEGG_BLADDER_CANCER	42	-0.26	-0.92	0.577	0.786	1	8291	tags=33%, list=15%, signal=39%
KEGG_LEISHMANIA_INFECTION	70	-0.32	-0.91	0.518	0.777	1	4868	tags=20%, list=9%, signal=22%
KEGG_RENIN_ANGIOTENSIN_SYSTEM	17	-0.31	-0.91	0.568	0.769	1	9198	tags=47%, list=17%, signal=56%
KEGG_MISMATCH_REPAIR	23	-0.35	-0.91	0.554	0.77	1	3438	tags=30%, list=6%, signal=32%
KEGG_SELENOAMINO_ACID_METABOLISM	26	-0.3	-0.91	0.551	0.761	1	3123	tags=27%, list=6%, signal=29%
KEGG_TYROSINE_METABOLISM	42	-0.26	-0.89	0.62	0.791	1	5759	tags=21%, list=10%, signal=24%
KEGG_TOLL_LIKE_RECEPTOR_SIGNALING_PATHWAY	102	-0.24	-0.87	0.584	0.805	1	8298	tags=30%, list=15%, signal=36%
KEGG_RNA_POLYMERASE	29	-0.3	-0.87	0.61	0.798	1	3416	tags=28%, list=6%, signal=29%
KEGG_THYROID_CANCER	29	-0.26	-0.87	0.63	0.798	1	4486	tags=28%, list=8%, signal=30%
KEGG_HEMATOPOIETIC_CELL_LINEAGE	85	-0.29	-0.86	0.569	0.807	1	11045	tags=41%, list=20%, signal=51%
KEGG_TGF_BETA_SIGNALING_PATHWAY	86	-0.23	-0.85	0.628	0.809	1	5597	tags=23%, list=10%, signal=26%
KEGG_RENAL_CELL_CARCINOMA	70	-0.23	-0.85	0.622	0.809	1	5270	tags=27%, list=10%, signal=30%
KEGG_NEUROTROPHIN_SIGNALING_PATHWAY	126	-0.22	-0.84	0.669	0.805	1	4222	tags=18%, list=8%, signal=20%
KEGG_CELL_CYCLE	125	-0.25	-0.84	0.612	0.8	1	4299	tags=22%, list=8%, signal=23%
KEGG_VASOPRESSIN_REGULATED_WATER_REABSORPTION	44	-0.23	-0.84	0.697	0.792	1	6928	tags=27%, list=13%, signal=31%
KEGG_LONG_TERM_DEPRESSION	70	-0.22	-0.84	0.703	0.792	1	4222	tags=20%, list=8%, signal=22%
KEGG_ASTHMA	28	-0.32	-0.82	0.624	0.804	1	11875	tags=36%, list=21%, signal=45%
KEGG_O_GLYCAN_BIOSYNTHESIS	30	-0.27	-0.82	0.65	0.802	1	33091	tags=93%, list=60%, signal=232%
KEGG_ANTIGEN_PROCESSING_AND_PRESENTATION	81	-0.27	-0.81	0.596	0.802	1	9825	tags=27%, list=18%, signal=33%
KEGG_NICOTINATE_AND_NICOTINAMIDE_METABOLISM	24	-0.23	-0.81	0.719	0.795	1	7538	tags=25%, list=14%, signal=29%
KEGG_REGULATION_OF_ACTIN_CYTOSKELETON	213	-0.21	-0.81	0.698	0.796	1	4419	tags=17%, list=8%, signal=18%
KEGG_RIBOFLAVIN_METABOLISM	16	-0.25	-0.78	0.769	0.828	1	6993	tags=31%, list=13%, signal=36%
KEGG_MAPK_SIGNALING_PATHWAY	267	-0.18	-0.78	0.744	0.827	1	5272	tags=20%, list=10%, signal=22%
KEGG_ENDOCYTOSIS	181	-0.18	-0.78	0.791	0.822	1	5069	tags=19%, list=9%, signal=21%
KEGG_HISTIDINE_METABOLISM	29	-0.24	-0.77	0.772	0.818	1	7393	tags=28%, list=13%, signal=32%
KEGG_ONE_CARBON_POOL_BY_FOLATE	17	-0.3	-0.77	0.72	0.819	1	4571	tags=35%, list=8%, signal=38%
KEGG_AMINOACYL_TRNA_BIOSYNTHESIS	41	-0.28	-0.74	0.735	0.86	1	6731	tags=34%, list=12%, signal=39%
KEGG_PROGESTERONE_MEDIATED_OOCYTE_MATURATION	85	-0.19	-0.73	0.823	0.864	1	3122	tags=14%, list=6%, signal=15%
KEGG_MATURITY_ONSET_DIABETES_OF_THE_YOUNG	25	-0.24	-0.68	0.877	0.918	1	41870	tags=100%, list=76%, signal=411%
KEGG_COLORECTAL_CANCER	62	-0.18	-0.66	0.905	0.943	1	4096	tags=15%, list=7%, signal=16%
KEGG_ALLOGRAFT_REJECTION	35	-0.24	-0.58	0.803	1	1	11875	tags=34%, list=21%, signal=44%
KEGG_TYPE_I_DIABETES_MELLITUS	41	-0.21	-0.56	0.837	1	1	11875	tags=34%, list=21%, signal=43%
KEGG_ALDOSTERONE_REGULATED_SODIUM_REABSORPTION	42	-0.16	-0.56	0.962	1	1	46345	tags=100%, list=84%, signal=616%
KEGG_B_CELL_RECEPTOR_SIGNALING_PATHWAY	75	-0.16	-0.55	0.941	1	1	4222	tags=17%, list=8%, signal=19%
KEGG_CELL_ADHESION_MOLECULES_CAMS	131	-0.17	-0.54	0.889	1	1	9890	tags=24%, list=18%, signal=29%
KEGG_CALCIUM_SIGNALING_PATHWAY	178	-0.14	-0.53	0.981	0.995	1	3614	tags=11%, list=7%, signal=12%
KEGG_SYSTEMIC_LUPUS_ERYTHEMATOSUS	135	-0.19	-0.53	0.853	0.989	1	5478	tags=13%, list=10%, signal=14%
KEGG_AUTOIMMUNE_THYROID_DISEASE	50	-0.17	-0.51	0.909	0.991	1	42031	tags=98%, list=76%, signal=408%
KEGG_ARRHYTHMOGENIC_RIGHT_VENTRICULAR_CARDIOMYOPATHY_ARVC	74	-0.15	-0.51	0.978	0.983	1	5382	tags=15%, list=10%, signal=16%
KEGG_HYPERTROPHIC_CARDIOMYOPATHY_HCM	83	-0.14	-0.48	0.996	0.987	1	7001	tags=18%, list=13%, signal=21%
KEGG_OLFACTORY_TRANSDUCTION	386	-0.12	-0.34	1	0.999	1	9173	tags=22%, list=17%, signal=27%
