# Supplementary material for: Comprehensive analysis of cuproptosis-related long noncoding RNA for predicting prognostic and diagnostic value and immune landscape in colorectal adenocarcinoma
Source: Hum Genomics. 2023 Mar 13;17:22. doi: 10.1186/s40246-023-00469-5 (PMC10009981; doi:10.1186/s40246-023-00469-5)
Supplement: Supplementary file 8 — Additional file 8: Table 7. The 95 % CI of drug sensitivity analyzed by Wilcox test [file 40246_2023_469_MOESM8_ESM.xlsx]

## Sheet: Sheet1
Supplementary Table 7. The 95 % CI of drug sensitivity analysed by Wilcox test
Drug	95% CI
ABT.888	[0.011, 0.109]
OSI.906	[0.042, 0.289]
Sorafenib	[-0.150, -0.043]
